# Supplementary material for: Niche separation in bacterial communities and activities in porewater, loosely attached, and firmly attached fractions in permeable surface sediments
Source: ISME J. 2024 Aug 8;18(1):wrae159. doi: 10.1093/ismejo/wrae159 (PMC11368169; doi:10.1093/ismejo/wrae159)
Supplement: Revised-Stab_Niche-separation-in-permeable-sediments_wrae159 [file revised-stab_niche-separation-in-permeable-sediments_wrae159.xlsx]

## Sheet: TableS1
Table S1. Oligonucleotide probes used for CARD-FISH. All hybridizations were done at 46°C.
Probe	Target taxon	Sequence (5'-3')	Competitor	Competitor sequence (5'-3')	Formamide conc. [%]	Target molecule	Reference
EUB338-I	Bacteria	GCTGCCTCCCGTAGGAGT	n/a	n/a	35	16S rRNA	Amann et al., 1990
EUB338-II		GCAGCCACCCGTAGGTGT	n/a	n/a			Daims et al., 1999
EUB338-III		GCTGCCACCCGTAGGTGT	n/a	n/a			Daims et al., 1999
CF319a	Bacteroidota	TGGTCCGTGTCTCAGTAC	n/a	n/a	35	16S rRNA	Manz et al., 1996
GAM42a	Gammaproteobacteria	GCCTTCCCACATCGTTT	Bet42a	GCCTTCCCACTTCGTTT	35	23S rRNA	Manz et al., 1992
DSS658	Desulfobacteraceae	TCCACTTCCCTCTCCCAT	n/a	n/a	50	16S rRNA	Manz et al., 1998
EUB338-III	Verrucomicrobiota	GCTGCCACCCGTAGGTGT	EUB338-II	GCAGCCACCCGTAGGTGT	35	16S rRNA	Daims et al., 1999
JTB819	Woeseiaceae	CCGACATCTAGTTCTCAT	cJTB897	TTGAGTTTCACCGTTGCC	20	16S rRNA	Hoffmann et al., 2020
JTB897		TTGAGTTTTACCGTTGCC
PLA46	Planctomycetota except Phycisphaerae	GACTTGCATGCCTAATCC	n/a	n/a	30	16S rRNA	Neef et al., 1998
DELTA495a	Most Desulfobacterota, most Myxococcota, other uncultured clades of former Deltaproteobacteria, most Gemmatimonadota	AGTTAGCCGGTGCTTCCT	n/a	n/a	35	16S rRNA	Lücker et al., 2007
DELTA495b		AGTTAGCCGGCGCTTCCT	n/a	n/a
DELTA495c		AATTAGCCGGTGCTTCCT	n/a	n/a
Amann R.I. et al. Combination of 16S rRNA-targeted oligonucleotide probes with flow cytometry for analyzing mixed microbial populations. Appl. Environ. Microbiol. 56, 1919- 1925 (1990)
Daims H., Brühl A., Amann R., Schleifer K.-H., Wagner M. The domain-specific probe EUB338 is insufficient for the detection of all bacteria: development and evaluation of a more comprehensive probe set. Syst. Appl. Microbiol. 22, 434-444 (1999)
Manz W., Amann R., Ludwig W., Vancanneyt M., Schleifer K.-H. Application of a suite of 16S rRNA-specific oligonucleotide probes designed to investigate bacteria of the phylum cytophaga-flavobacter-bacteroides in the natural environment. Microbiology 142, 1097-1106 (1996).
Manz W., Amann R., Ludwig W., Wagner M., Schleifer K.-H. Phylogenetic oligodeoxynucleotide probes for the major subclasses of Proteobacteria: problems and solutions. Syst. Appl. Microbiol. 15, 593-600 (1992)
Manz W., Eisenbrecher M., Neu T.R., Szewzyk U. Abundance and spatial organization of gram-negative sulfate-reducing bacteria in activated sludge investigated by in situ probing with specific 16S rRNA targeted oligonucleotides. FEMS Microbiol. Ecol. 25, 43-61 (1998)
Hoffmann K., Bienhold C., Buttigieg P. L., Knittel K., Laso-Pérez R., Rapp J. Z., Boetius A., Offre P. Diversity and metabolism of woeseiales bacteria, global members of marine sediment communities. The ISME Journal. 14, 1042-1056 (2020).
Neef A., Amann R., Schlesner H., Schleifer K.H. Monitoring a widespread bacterial group: in situ detection of planctomycetes with 16S rRNA-targeted probes. Microbiology 144, 3257-3266 (1998).
Lücker S. et al. Improved 16S rRNA-targeted probe set for analysis of sulfate-reducing bacteria by fluorescence in situ hybridization. J. Microbiol. Methods 69, 523-528 (2007)

## Sheet: TableS2
Table S2. Hidden Markov Models used for annotating key aerobic and anaerobic respiration genes in the metagenomic reads obtained from the fractions.
Process	Gene	Enzyme	HMM
Aerobic respiration (high affinity)	ccoN	cytochrome-c oxidase, cbb3-type subunit I	TIGR00780
	ccoO	cytochrome-c oxidase, cbb3-type subunit II	TIGR00781
	ccoP	cytochrome-c oxidase, cbb3-type subunit III	TIGR00782
	cydA	Cytochrome bd terminal oxidase subunit I	PF01654
	cydB	Cytochrome bd terminal oxidase subunit II	PF02322
Aerobic respiration (lowaffinity)	qoxA	cytochrome aa3 quinol oxidase subunit II	TIGR01432
	qoxB	cytochrome aa3 quinol oxidase subunit I	TIGR02882
	qoxC	cytochrome aa3 quinol oxidase subunit III	TIGR02897
Denitrification	narG	nitrate reductase alpha subunit	TIGR01580
	nirK	nitrite reductase	TIGR02376
	nirS	nitrite reductase	HMM published in Zhang et al 2023*
	norB	nitric oxide reductase	HMM published in Zhang et al 2023
	nosZ	nitrous oxide reductase	HMM published in Zhang et al 2023
Sulfate reduction	dsrA	dissimilatory sulfite reductase subunit alpha	TIGR02064
	sat	sulfate adenylyltransferase	TIGR00339
* Zhang, I.H., Sun, X., Jayakumar, A. et al. Partitioning of the denitrification pathway and other nitrite metabolisms within global oxygen deficient zones. ISME Commun. 3, 76 (2023). https://doi.org/10.1038/s43705-023-00284-y

## Sheet: TableS3
Table S3. Alpha diversity indices of the fractions based on the full dataset and a dataset subsampled to the minimum number of sequences (18586 sequences). Absolute singletons were excluded from the analysis.
	Full dataset		Subsampled to minimum number of sequences
sample ID	no. reads	no. observed ASVs	no. ASVs after subsampling	Inv Simpson	Shannon	observed ASVs	observed ASVs SD	Inv Simpson	Inv Simpson SD	Shannon	Shannon SD
07-SW	27684	1619	1321.14	40.7503	4.87002	1167.88	216.735	40.4208	0.465952	4.78023	0.126974
11-SW	18685	1017	1014.63	40.0913	4.69045
07-OSW	23469	1500	1329.3	39.2339	4.82712	2189.75	709.15	71.8055	35.254	5.61125	0.715735
08-OSW	24824	2838	2482.13	70.0537	5.80417
09-OSW	31146	1989	1555.15	38.3209	4.91071
11-OSW	18586	2964	2964	121.318	6.44681
12-OSW	21714	2805	2618.16	90.1009	6.06745
07-PW	20372	4194	4051.62	575.708	7.4035	3842.14	202.2	512.225	79.1265	7.32055	0.106228
08-PW	30350	4460	3763.29	406.129	7.2186
09-PW	30983	4311	3585.93	449.811	7.19443
11-PW	31008	4472	3763.65	577.904	7.36641
12-PW	33604	4927	4046.19	551.574	7.41982
07-LA	23664	4360	3985.73	454.155	7.31819	3943.96	114.345	498.771	56.3867	7.35317	0.0550106
08-LA	34129	4864	3943.12	454.092	7.31149
09-LA	25075	4442	3972.48	465.851	7.33651
11-LA	35278	4621	3755.41	550.414	7.35233
12-LA	30443	4794	4063.08	569.342	7.44733
07-FA	30524	3985	3377.51	327.985	7.12698	3247.51	213.569	333.497	58.3134	7.07835	0.0719132
08-FA	34270	4051	3334.95	339.161	7.13005
09-FA	42727	4078	3189.59	261.144	6.98221
11-FA	22131	3069	2901.45	422.973	7.01969
12-FA	31180	4107	3434.03	316.224	7.1328
07-bulk	26449	4174	3691.6	395.359	7.27517	3521.79	359.073	408.315	67.6628	7.23061	0.106268
08-bulk	34793	4158	3474.59	402.635	7.23104
09-bulk	32195	3302	2920.68	333.611	7.04727
11-bulk	21905	3926	3694.5	518.923	7.29904
12-bulk	25974	4322	3827.58	391.046	7.30053

## Sheet: TableS4
Table S4. Analysis of similarity (ANOSIM) values for the sediment fractions and seawater. In ANOSIM, R values > 0.75 are commonly interpreted as well separated, R > 0.5 as separated but overlapping, and R < 0.25 as barely separable (Ramette 2007).
	OSW	PW	LA	FA	Bulk
OSW
PW	0.992 (p = 0.011)
LA	1 (p = 0.013)	-0.084 (p = 0.713)
FA	1 (p = 0.015)	0.844 (p = 0.008)	0.864 (p = 0.013)
Bulk	1 (p = 0.004)	0.68 (p =0.01)	0.688 (p = 0.008)	-0.056 (p = 0.666)

## Sheet: Table S5
Table S5. Relative abundance and taxonomic classification of ASVs from Isfjorden, Svalbard
ASV	SVA_07-bulk	SVA_07-FA	SVA_07-LA	SVA_07-OSW	SVA_07-PW	SVA_07-SSW	SVA_08-bulk	SVA_08-FA	SVA_08-LA	SVA_08-OSW	SVA_08-PW	SVA_09-bulk	SVA_09-FA	SVA_09-LA	SVA_09-OSW	SVA_09-PW	SVA_11-bulk	SVA_11-FA	SVA_11-LA	SVA_11-OSW	SVA_11-PW	SVA_11-SSW	SVA_12-bulk	SVA_12-FA	SVA_12-LA	SVA_12-OSW	SVA_12-PW	Kingdom	Phylum	Class	Order	Family	Genus	Species
ASV_2	0.0319861	0.0359717	0.0133959	0.000298266	0.00913018	0.000541829	0.0294312	0.0345492	0.0117202	0.000966806	0.00820428	0.0338251	0.0414258	0.0122034	0.000353175	0.00403447	0.0176672	0.0233157	0.00683145	0.000807059	0.00515996	0.00048167	0.0334565	0.0394163	0.0139934	0.000921065	0.0102369	Bacteria	Bacteroidota	Bacteroidia	Flavobacteriales	Flavobacteriaceae	Maribacter	NA
ASV_6	0.000491512	0.000163806	0.000971941	0.0380502	0.00215983	0.0696431	0.000258673	0.00011672	0.000380908	0.048018	0.000955519	0.000341668	0.000163831	0.00123629	0.0768317	0.000903721	0.000502168	0.000225927	0.000651964	0.032659	0.000419247	0.0582285	0.0004235	0.000224503	0.000427028	0.0405729	0.000892751	Bacteria	Bacteroidota	Bacteroidia	Flavobacteriales	Flavobacteriaceae	Polaribacter	NA
ASV_7	0.000189043	3.27611e-05	0.00025355	0.0790404	0.00127626	0.0615157	0.000143707	0.00023344	0.000439509	0.0517644	0.000988468	0.000310607	0.000140426	0.000638086	0.0500867	0.00622922	0.000228258	0.000180742	0.000170078	0.0332508	0.000354747	0.0611721	0.000231	6.41437e-05	0.000295634	0.0331583	0.000654684	Bacteria	Proteobacteria	Alphaproteobacteria	SAR11 clade	Clade I	Clade Ia	NA
ASV_9	0.000226852	0.000262089	0.000929682	0.0277813	0.00191439	0.0484034	0.000344897	0.00017508	0.000673914	0.0432243	0.00121911	0.000652275	0.000421279	0.00155533	0.0666538	0.0073266	0.000639123	0.000316298	0.0011055	0.0510599	0.00154799	0.0556596	0.000847001	0.000384862	0.00223368	0.0525467	0.00389835	Bacteria	Bacteroidota	Bacteroidia	Flavobacteriales	Flavobacteriaceae	Polaribacter	irgensii
ASV_11	0.000340278	0.00029485	0.000338066	0.0645532	0.00049087	0.0549054	0.000258673	0.00017508	0.000293006	0.036215	0.00029654	0.000124243	0.000280853	0.000358923	0.0518526	0.00309847	0.000228258	0.000225927	0.000396848	0.0194232	0.000193498	0.0504148	0.000385	0.000128287	0.000229938	0.026849	0.000208309	Bacteria	Proteobacteria	Gammaproteobacteria	Pseudomonadales	Nitrincolaceae	NA	NA
ASV_12	0.000189043	0.000131044	0.000549358	0.0231369	0.00171804	0.0467779	0.000431121	0.0001459	0.00049811	0.0349662	0.000823723	9.31822e-05	0.000140426	0.000717846	0.0558659	0.00448633	0.000228258	9.0371e-05	0.000396848	0.0262563	0.000290248	0.0458121	0.0002695	0.000224503	0.000525572	0.0307636	0.00116058	Bacteria	Bacteroidota	Bacteroidia	Flavobacteriales	Flavobacteriaceae	Polaribacter	NA
ASV_13	0.000189043	0.000360372	0.000464841	0.052793	0.000589044	0.0387227	0.00020119	0.00023344	0.000205104	0.0307767	0.000395387	0.000155304	0.000187235	0.000518445	0.0477429	0.00329213	0.000410865	0.000135556	0.000170078	0.0170558	0.000128999	0.0514316	0.000539001	0.000192431	0.000262786	0.029382	0.000327342	Bacteria	Proteobacteria	Gammaproteobacteria	Pseudomonadales	Porticoccaceae	SAR92 clade	NA
ASV_14	0.0133464	0.0144804	0.0190162	0.000255656	0.0098174	0.000433463	0.0129624	0.0143566	0.0129509	0.000845956	0.0110049	0.0139773	0.0172725	0.0152343	0.000417389	0.000677791	0.00511299	0.00488003	0.00487556	0.00102227	0.00467621	0.000321113	0.00908601	0.0106479	0.0116611	0.000322373	0.00955243	Bacteria	Bacteroidota	Bacteroidia	Flavobacteriales	Flavobacteriaceae	Aquibacter	NA
ASV_15	0.000415895	0.000131044	0.00025355	0.0551366	0.000638131	0.0498844	0.000172448	0.00011672	8.79018e-05	0.0293265	0.000197694	9.31822e-05	0.000117022	0.000279163	0.0272266	0.00164606	4.56517e-05	4.51855e-05	0	0.0136662	6.44995e-05	0.0405673	0.0001925	0.000192431	0.00019709	0.0183752	0.000119033	Bacteria	Proteobacteria	Gammaproteobacteria	Pseudomonadales	Thioglobaceae	SUP05 cluster	NA
ASV_16	0.000340278	9.82833e-05	0.000295808	0.0388172	0.000343609	0.0348938	0.000229931	2.918e-05	0.000146503	0.0318643	0.000362438	0.000248486	0.000187235	0.000239282	0.0364734	0.00290482	0.000365213	9.0371e-05	0.000141731	0.0208759	9.67492e-05	0.0432432	0.000231	9.62155e-05	0.00019709	0.0265727	0.000476134	Bacteria	Bacteroidota	Bacteroidia	Flavobacteriales	NS9 marine group	NA	NA
ASV_18	0.0043858	0.00432447	0.00925456	0.000340875	0.00687218	0.000144488	0.00704165	0.00606945	0.0108998	0.0024573	0.0121252	0.00403789	0.00397875	0.00382851	0.000417389	0.00022593	0.0165259	0.0152727	0.0178865	0.00193694	0.0168021	0.000214075	0.0104335	0.00978191	0.0124823	0.00151976	0.0111594	Bacteria	Bacteroidota	Bacteroidia	Flavobacteriales	Flavobacteriaceae	Lutimonas	NA
ASV_19	0.00321373	0.00229328	0.0113675	0.000468703	0.0117809	0.000433463	0.00822004	0.00318062	0.0152363	0.00277957	0.0171334	0.00205001	0.0015681	0.00422732	0.000449496	0.000355033	0.00757818	0.0052867	0.0133228	0.00398149	0.0125451	5.35189e-05	0.00681451	0.00449006	0.012548	0.00225661	0.0149982	Bacteria	Bacteroidota	Bacteroidia	Flavobacteriales	Flavobacteriaceae	Lutimonas	NA
ASV_21	0.00707021	0.00592976	0.0120859	0.000127828	0.00922835	0.00018061	0.00796137	0.00793697	0.0129216	0.000725105	0.00906096	0.00599472	0.00912772	0.0132802	0.000224748	0.00348578	0.00301301	0.00153631	0.00311809	0.000322824	0.00241873	0.000107038	0.00650651	0.00590122	0.00837631	0.000230266	0.00440424	Bacteria	Bacteroidota	Bacteroidia	Flavobacteriales	Flavobacteriaceae	Aquibacter	NA
ASV_23	0.00979243	0.0120561	0.00393002	8.52188e-05	0.00284704	7.22439e-05	0.0108643	0.0126933	0.00339887	0.000523687	0.00260297	0.0123932	0.0139022	0.00418744	0.000288962	0.00245296	0.00461082	0.00492522	0.000793696	0.000107608	0.000741744	5.35189e-05	0.00789251	0.00891597	0.00226653	0.00013816	0.00145816	Bacteria	Proteobacteria	Gammaproteobacteria	Steroidobacterales	Woeseiaceae	Woeseia	NA
ASV_24	0.0021929	0.00134321	0.00904327	0.000127828	0.00706853	7.22439e-05	0.00385135	0.00210096	0.0108705	0.00241702	0.0128501	0.00111819	0.00126384	0.00295115	0.000321069	0.00022593	0.00707601	0.0052867	0.0112535	0.002744	0.0119002	0	0.004928	0.00323926	0.0095917	0.00188818	0.0111594	Bacteria	Bacteroidota	Bacteroidia	Flavobacteriales	Flavobacteriaceae	Lutimonas	halocynthiae
ASV_26	0.00831789	0.0105163	0.00380325	0	0.00387787	3.61219e-05	0.00865117	0.00881237	0.00251985	8.05672e-05	0.00276771	0.0105606	0.0112107	0.00470588	0.000128427	0.00229158	0.00410865	0.00483485	0.00127558	0.000161412	0.00128999	5.35189e-05	0.00696851	0.00788967	0.00312059	4.60532e-05	0.00246994	Bacteria	Proteobacteria	Gammaproteobacteria	Steroidobacterales	Woeseiaceae	Woeseia	NA
ASV_27	7.56172e-05	3.27611e-05	8.45166e-05	0.0249265	0.000589044	0.0169773	0.000143707	2.918e-05	0.000175804	0.0155898	0.000263591	0.000341668	0.000117022	0.000279163	0.0163424	0.00151696	0.000228258	0.000180742	5.66926e-05	0.0111374	3.22497e-05	0.0253679	7.70001e-05	9.62155e-05	6.56965e-05	0.0145989	0.00017855	Bacteria	Proteobacteria	Gammaproteobacteria	Pseudomonadales	Nitrincolaceae	NA	NA
ASV_28	0.00196605	0.000786267	0.0115788	0.000255656	0.00854113	0.000252854	0.00365016	0.00105048	0.0113686	0.00173219	0.0119605	0.000683336	0.000561706	0.00267198	0.000128427	0.00177517	0.00342388	0.00411188	0.00725665	0.00199075	0.00525671	0.000267594	0.003311	0.00189224	0.00775219	0.00156581	0.00895727	Bacteria	Bacteroidota	Bacteroidia	Flavobacteriales	Flavobacteriaceae	NA	NA
ASV_29	0.0065787	0.00635565	0.00426809	4.26094e-05	0.00269978	3.61219e-05	0.0070129	0.00837467	0.00322307	0.000241702	0.00342669	0.0078273	0.00678728	0.00366899	0.000128427	0.00158151	0.00438256	0.00478966	0.00187085	0.00026902	0.00151574	5.35189e-05	0.00804651	0.00817832	0.00397464	4.60532e-05	0.00354125	Bacteria	Bacteroidota	Bacteroidia	Flavobacteriales	Flavobacteriaceae	Maritimimonas	NA
ASV_30	0.00737268	0.00891102	0.00371873	0.000170438	0.00274887	0.000216732	0.00707039	0.00793697	0.00269565	0.000362552	0.00237232	0.00829321	0.00959581	0.004666	6.42137e-05	0.00219475	0.0027391	0.00302743	0.000793696	0.000161412	0.00109649	5.35189e-05	0.003927	0.00426555	0.00170811	0.000184213	0.0017855	Bacteria	Proteobacteria	Gammaproteobacteria	Steroidobacterales	Woeseiaceae	Woeseia	NA
ASV_31	0.00147454	0.000950072	0.00701487	0.000255656	0.00888474	0.000144488	0.00244302	0.000875401	0.00638753	0.00169191	0.00866557	0.00043485	0.000280853	0.0020339	0.00051371	0.00129103	0.00333257	0.00140075	0.00748342	0.0026902	0.00761094	0.000160557	0.003388	0.00202053	0.00742371	0.00133554	0.0104154	Bacteria	Bacteroidota	Bacteroidia	Flavobacteriales	Flavobacteriaceae	Lutibacter	NA
ASV_33	0.00502855	0.00527454	0.00291582	0.000127828	0.00230709	0.000541829	0.00428247	0.00440619	0.00202174	0.000805672	0.00250412	0.00795155	0.00809792	0.00438684	6.42137e-05	0.00177517	0.00392604	0.00469929	0.00192755	0.00102227	0.00232198	0.000214075	0.004158	0.00583708	0.00282495	0.00124344	0.00202357	Bacteria	Proteobacteria	Gammaproteobacteria	Thiotrichales	Thiotrichaceae	Cocleimonas	NA
ASV_34	0.00646527	0.00622461	0.0028313	8.52188e-05	0.00260161	0.000361219	0.00623689	0.00536913	0.00187524	0.000161134	0.00131796	0.00481441	0.00592131	0.00283151	9.63206e-05	0.00116193	0.00753253	0.00745561	0.00144566	0.000107608	0.00238648	0.000107038	0.00515901	0.00673509	0.00249647	0.000276319	0.00190454	Bacteria	Actinobacteriota	Acidimicrobiia	Microtrichales	Ilumatobacteraceae	Ilumatobacter	NA
ASV_35	0.000151234	3.27611e-05	8.45166e-05	0.0210917	0.000343609	0.0131845	0	8.75401e-05	8.79018e-05	0.0111183	0.00029654	0	7.02132e-05	0.000239282	0.0171451	0.00138786	9.13034e-05	0.000225927	2.83463e-05	0.0068869	0.000128999	0.0162162	0.0001155	9.62155e-05	6.56965e-05	0.00792116	0.000119033	Bacteria	Proteobacteria	Gammaproteobacteria	Pseudomonadales	SAR86 clade	NA	NA
ASV_36	0.0013233	0.000491417	0.00684584	0.000213047	0.00633222	0.000144488	0.00252924	0.000817041	0.00594802	0.00116822	0.00533773	0.001025	0.000608515	0.00267198	0.000224748	0.00187199	0.00324127	0.00266594	0.008022	0.00193694	0.00841718	0.000160557	0.0018095	0.00109044	0.0066682	0.00239477	0.00815379	Bacteria	Bacteroidota	Bacteroidia	Flavobacteriales	Flavobacteriaceae	Winogradskyella	NA
ASV_37	0.00442361	0.00360372	0.00519777	0.000298266	0.00373061	0.00018061	0.00442618	0.00373505	0.00383838	0.000402836	0.00233937	0.00469017	0.00355747	0.00311067	0.000192641	0.00109738	0.00661949	0.0052867	0.00308974	0.000699451	0.0060952	0.000267594	0.003003	0.00346376	0.0037447	0.000690799	0.00288656	Bacteria	Actinobacteriota	Acidimicrobiia	Microtrichales	Ilumatobacteraceae	Ilumatobacter	NA
ASV_38	0.00332716	0.00402962	0.00249324	8.52188e-05	0.00235618	0.000108366	0.00339149	0.00285964	0.00325237	0.000241702	0.00270181	0.00357198	0.00276172	0.00247258	3.21069e-05	0.000710067	0.00862817	0.00763635	0.00530075	0.000430432	0.00461171	0	0.00515901	0.00493906	0.00502579	0.00013816	0.003571	Bacteria	Proteobacteria	Gammaproteobacteria	Gammaproteobacteria Incertae Sedis	Unknown Family	NA	NA
ASV_40	0.000113426	0.000163806	0.000169033	0.0152116	0.000343609	0.0151712	2.87414e-05	0.00020426	0.000146503	0.0115211	0.00029654	0.000155304	4.68088e-05	0.000279163	0.0154434	0.00145241	0.000136955	0.000677782	0.000510233	0.00726353	0.000290248	0.0123093	7.70001e-05	6.41437e-05	9.85448e-05	0.00934881	0.00017855	Bacteria	Proteobacteria	Gammaproteobacteria	Enterobacterales	Colwelliaceae	Colwellia	NA
ASV_42	0.0065787	0.00694535	0.00219743	4.26094e-05	0.00191439	0	0.00560458	0.00560257	0.00172874	0.000241702	0.00144975	0.00708185	0.0079809	0.00247258	0.000288962	0.0021302	0.00228258	0.00275631	0.00121889	5.38039e-05	0.00125774	0.000160557	0.0039655	0.00423348	0.00177381	0.00013816	0.00157719	Bacteria	Proteobacteria	Gammaproteobacteria	Steroidobacterales	Woeseiaceae	Woeseia	NA
ASV_43	0.00548225	0.00560215	0.00131001	0	0.00117809	0	0.00640934	0.00723665	0.00146503	0.000161134	0.00112026	0.00493866	0.00540642	0.00147557	6.42137e-05	0.000742343	0.00260215	0.00366002	0.000708657	5.38039e-05	0.000451496	5.35189e-05	0.00685301	0.0088839	0.00128108	0.00013816	0.00172599	Bacteria	Proteobacteria	Gammaproteobacteria	Steroidobacterales	Woeseiaceae	Woeseia	NA
ASV_47	0.0052554	0.00746953	0.00173259	4.26094e-05	0.00215983	3.61219e-05	0.00500101	0.00615699	0.00228545	0.000201418	0.00164745	0.00779624	0.00891708	0.00311067	6.42137e-05	0.000677791	0.00187172	0.00108445	0.000396848	5.38039e-05	0.000483746	0.000107038	0.0025025	0.00301475	0.00134678	4.60532e-05	0.00119033	Bacteria	Actinobacteriota	Acidimicrobiia	Actinomarinales	NA	NA	NA
ASV_48	0.00400771	0.00416066	0.00232421	0.000255656	0.00191439	0.000397341	0.003334	0.00353078	0.00187524	0.00044312	0.00138386	0.00338562	0.00411918	0.00307079	0.000192641	9.68273e-05	0.00465647	0.00768153	0.00323148	0.0013451	0.00241873	0.000107038	0.0036575	0.00497114	0.0038104	0.000736852	0.00238067	Bacteria	Bacteroidota	Bacteroidia	Flavobacteriales	Flavobacteriaceae	NA	NA
ASV_49	0.00223071	0.00104836	0.00773327	0.00072436	0.00913018	0.000108366	0.00172448	0.000466881	0.0050104	0.00201418	0.00616145	0.00161516	0.000772345	0.00989033	0.000353175	0.00629377	0.000502168	0.000406669	0.00102047	0.000914667	0.00109649	0	0.0012705	0.000545221	0.00413888	0.00133554	0.00496965	Bacteria	Bdellovibrionota	Bdellovibrionia	Bacteriovoracales	Bacteriovoracaceae	NA	NA
ASV_50	7.56172e-05	3.27611e-05	8.45166e-05	0.00988538	0.00049087	0.0164716	0.00020119	5.83601e-05	0.000117202	0.010796	9.88468e-05	0	9.36176e-05	0.000478564	0.0133565	6.45515e-05	0	9.0371e-05	5.66926e-05	0.00581083	0.000128999	0.0138614	0.0001155	6.41437e-05	0.000131393	0.00741457	0.000119033	Bacteria	Bacteroidota	Bacteroidia	Flavobacteriales	Cryomorphaceae	NA	NA
ASV_51	0.000113426	9.82833e-05	0.000718391	0.00741404	0.000687218	0.0115229	0.000114966	0	0.000205104	0.0108766	0.00029654	0.000248486	0.000234044	0.000558325	0.0126501	0.0022593	0.000182607	0.000180742	0.00045354	0.00747875	0.000257998	0.0120417	0.000154	6.41437e-05	9.85448e-05	0.00980934	0.000743959	Bacteria	Bacteroidota	Bacteroidia	Flavobacteriales	Flavobacteriaceae	Ulvibacter	NA
ASV_52	3.78086e-05	0	4.22583e-05	0.0141037	0.000196348	0.0119202	2.87414e-05	0	0.000146503	0.00862069	0.000230643	0.000372729	0	0.000239282	0.0128427	0.00151696	9.13034e-05	0	0.000113385	0.00494996	3.22497e-05	0.0135403	3.85e-05	0.000128287	0	0.00819748	0.000119033	Bacteria	Proteobacteria	Gammaproteobacteria	Pseudomonadales	Porticoccaceae	SAR92 clade	NA
ASV_53	0.000718364	0.000327611	0.00274679	0.000170438	0.00638131	3.61219e-05	0.000287414	0.00128392	0.0099036	4.02836e-05	0.015486	0.00142879	0.000234044	0.00239282	3.21069e-05	0.0154924	0.000182607	0.000180742	0.0018992	0.000161412	0.000677245	5.35189e-05	0.000308	9.62155e-05	0.00118254	4.60532e-05	0.00154743	Bacteria	Proteobacteria	Gammaproteobacteria	Enterobacterales	Moritellaceae	Moritella	NA
ASV_54	0.00113426	0.000622461	0.0040568	0.000298266	0.00431965	0.00018061	0.000718535	0.0001459	0.00108412	0.000966806	0.00125206	0.00270228	0.00182554	0.0184247	0.00205484	0.0159442	0.000410865	0.000271113	0.00107716	0.00123749	0.00228973	0.000107038	0.000462	0.000288647	0.00174096	0.00124344	0.00169623	Bacteria	Verrucomicrobiota	Verrucomicrobiae	Verrucomicrobiales	Rubritaleaceae	Rubritalea	NA
ASV_55	0.00465046	0.00553663	0.00126775	4.26094e-05	0.00147261	0.000433463	0.00310407	0.00361833	0.00143573	0.000845956	0.000856672	0.00642957	0.00641281	0.00255234	0.000128427	0.00112965	0.00173476	0.00225927	0.00136062	0.00215216	0.00154799	0.000160557	0.002695	0.00372033	0.00154387	0.00184213	0.00130937	Bacteria	Proteobacteria	Gammaproteobacteria	Granulosicoccales	Granulosicoccaceae	Granulosicoccus	NA
ASV_56	0.00136111	0.00104836	0.00477519	0.000255656	0.00593952	0.000108366	0.00178197	0.00172162	0.00917109	0.000845956	0.00777595	0.0033235	0.00145107	0.00522433	0.000898992	0.00610012	0.000593472	0.000451855	0.00119054	0.00172173	0.00103199	0	0.000847001	0.000416934	0.00160957	0.00133554	0.00139864	Bacteria	Proteobacteria	Gammaproteobacteria	Enterobacterales	Colwelliaceae	Colwellia	psychrerythraea
ASV_57	0.00139892	0.00029485	0.00655003	0.00238613	0.0071667	0.000541829	0.000258673	0.00011672	0.00172874	0.00551885	0.00177924	0.00111819	0.000421279	0.00638086	0.00353175	0.0109092	0.000182607	4.51855e-05	0.00121889	0.0081782	0.00106424	0.000695745	0.000308	6.41437e-05	0.000919752	0.00594087	0.00127961	Bacteria	Bacteroidota	Bacteroidia	Flavobacteriales	Cryomorphaceae	NS10 marine group	NA
ASV_58	0.00529321	0.00681431	0.00143678	8.52188e-05	0.00107991	0.000252854	0.00385135	0.00528159	0.00123062	0.000241702	0.00102142	0.00795155	0.00821495	0.00219342	3.21069e-05	0.00100055	0.00114129	0.00135556	0.000255117	0.000107608	0.000290248	0	0.0032725	0.00262989	0.00075551	4.60532e-05	0.000892751	Bacteria	Proteobacteria	Gammaproteobacteria	Steroidobacterales	Woeseiaceae	Woeseia	NA
ASV_59	0	6.55222e-05	0.000422583	0.00481486	0.00049087	0.00639358	5.74828e-05	0	0.000234405	0.00845956	0.000197694	9.31822e-05	4.68088e-05	0.000279163	0.0130354	0.00435723	9.13034e-05	9.0371e-05	5.66926e-05	0.00753255	6.44995e-05	0.0166979	7.70001e-05	6.41437e-05	9.85448e-05	0.0103159	0.000238067	Bacteria	Proteobacteria	Alphaproteobacteria	Rhodobacterales	Rhodobacteraceae	Planktomarina	NA
ASV_60	7.56172e-05	0	0.000422583	0.00660446	0.000736305	0.00950007	0.00020119	0	0.000293006	0.00878182	0.000131796	6.21214e-05	7.02132e-05	0.000757727	0.015026	6.45515e-05	9.13034e-05	9.0371e-05	0.000198424	0.00624126	0.000290248	0.0118812	0.0001155	3.20718e-05	0.000229938	0.00944091	0.00017855	Bacteria	Bacteroidota	Bacteroidia	Flavobacteriales	Flavobacteriaceae	Aurantivirga	NA
ASV_61	0.000491512	6.55222e-05	0.00321163	0.000639141	0.00427057	0.000325098	0.000890984	0.000554421	0.00600662	0.00253787	0.00688633	0.000776518	0.000187235	0.00287139	0.00118795	0.00522867	0.000410865	0.000180742	0.00552752	0.005488	0.00306373	0.000214075	0.000847001	0.000416934	0.0028578	0.00359215	0.00270801	Bacteria	Proteobacteria	Gammaproteobacteria	Enterobacterales	Psychromonadaceae	Psychromonas	NA
ASV_62	3.78086e-05	0.000131044	4.22583e-05	0.0106097	0.000245435	0.0149906	2.87414e-05	2.918e-05	2.93006e-05	0.00854012	3.29489e-05	6.21214e-05	2.34044e-05	0.000159521	0.00776986	0.000677791	9.13034e-05	9.0371e-05	5.66926e-05	0.00624126	0	0.0145571	0.0001155	3.20718e-05	3.28483e-05	0.00723036	5.95167e-05	Bacteria	Bacteroidota	Bacteroidia	Flavobacteriales	Cryomorphaceae	NA	NA
ASV_63	0.00313811	0.00321059	0.00393002	0.000170438	0.00201257	0.00018061	0.00393757	0.00338488	0.00313516	0.000201418	0.00395387	0.0036341	0.00418939	0.00311067	9.63206e-05	0.00100055	0.00164346	0.0018526	0.000907081	0.000322824	0.00112874	5.35189e-05	0.00308	0.00311097	0.00259501	0.000230266	0.00199381	Bacteria	Bacteroidota	Bacteroidia	Flavobacteriales	Flavobacteriaceae	Lutibacter	NA
ASV_64	0.00185262	0.00209671	0.00228195	8.52188e-05	0.00245435	3.61219e-05	0.00436869	0.00408521	0.0051276	0.000201418	0.00441516	0.00354092	0.00245746	0.00374875	9.63206e-05	0.0010651	0.00118694	0.000948895	0.00076535	0.000161412	0.00128999	0.000107038	0.0034265	0.0030789	0.00315343	0.000230266	0.00333294	Bacteria	Bacteroidota	Bacteroidia	Flavobacteriales	Flavobacteriaceae	Ulvibacter	NA
ASV_65	0.001777	0.00209671	0.00169033	4.26094e-05	0.00132535	7.22439e-05	0.00382261	0.0035016	0.00257845	0.000322269	0.00230643	0.00142879	0.00194257	0.00187438	9.63206e-05	0.000742343	0.00493038	0.00320817	0.00291967	0.000376628	0.00290248	0.000160557	0.004312	0.00416934	0.00341622	0.000644745	0.00300559	Bacteria	Desulfobacterota	Desulfobulbia	Desulfobulbales	Desulfocapsaceae	SEEP-SRB4	NA
ASV_67	0	3.27611e-05	4.22583e-05	0.0139333	0.000245435	0.0104754	0	2.918e-05	0.000146503	0.0083387	6.58979e-05	0.000248486	2.34044e-05	3.98804e-05	0.00918256	0.000968273	4.56517e-05	0	2.83463e-05	0.00398149	6.44995e-05	0.0102756	7.70001e-05	6.41437e-05	3.28483e-05	0.00580271	5.95167e-05	Bacteria	Proteobacteria	Gammaproteobacteria	Pseudomonadales	SAR86 clade	NA	NA
ASV_68	3.78086e-05	0.000131044	0.000126775	0.0110358	0.000294522	0.010656	0.000143707	2.918e-05	0.000117202	0.00817757	6.58979e-05	0.000155304	7.02132e-05	7.97607e-05	0.0100816	0.00103282	4.56517e-05	0	0.000113385	0.0040891	3.22497e-05	0.0103827	0.000231	0	0.000164241	0.00584876	5.95167e-05	Bacteria	Proteobacteria	Gammaproteobacteria	Pseudomonadales	Porticoccaceae	SAR92 clade	NA
ASV_69	0.00196605	0.00252261	0.00295808	0.000255656	0.00176713	0.000722439	0.00146581	0.000933761	0.00304726	0.000523687	0.00428336	0.00366517	0.00126384	0.00542373	0.00112374	0.00590646	0.000456517	0.000722968	0.00138897	0.00258259	0.00112874	0.000160557	0.001001	0.00134702	0.00266071	0.00234872	0.00226164	Bacteria	Proteobacteria	Gammaproteobacteria	Enterobacterales	Psychromonadaceae	Psychromonas	ingrahamii
ASV_70	0.00234413	0.00222776	0.00164807	0.000127828	0.00181622	3.61219e-05	0.00224183	0.00213014	0.00234405	0.000120851	0.00174629	0.00167728	0.00184895	0.00119641	3.21069e-05	0.000645515	0.0054782	0.0062356	0.00445037	0.000538039	0.00335397	0.000107038	0.0029645	0.00372033	0.00282495	4.60532e-05	0.00181526	Bacteria	Proteobacteria	Gammaproteobacteria	Gammaproteobacteria Incertae Sedis	Unknown Family	NA	NA
ASV_71	0.000680555	0.000327611	0.00291582	0.0013635	0.00353426	0.000397341	0.000258673	0.00026262	0.00137713	0.00386723	0.00220758	0.000745457	0.000397875	0.00546361	0.00192641	0.000355033	0.000730427	0.000451855	0.00246613	0.0105456	0.00228973	0.000535189	0.001001	0.000288647	0.00252932	0.0105922	0.00386859	Bacteria	Bacteroidota	Bacteroidia	Flavobacteriales	Flavobacteriaceae	Polaribacter	irgensii
ASV_75	0.00548225	0.00550387	0.00118323	4.26094e-05	0.000736305	7.22439e-05	0.00393757	0.00496061	0.000703214	8.05672e-05	0.000724876	0.00375835	0.00407237	0.00131605	0	0.00061324	0.00164346	0.0028015	0.000680311	0.000161412	0.000451496	5.35189e-05	0.003619	0.00439384	0.0009526	0.00013816	0.000684442	Bacteria	Proteobacteria	Gammaproteobacteria	BD7-8	NA	NA	NA
ASV_76	0.000189043	0.000163806	0.00215517	0.000766969	0.00353426	0.00368444	0.000172448	8.75401e-05	0.00128923	0.00181276	0.00237232	0.000745457	0.000234044	0.00482552	0.00760932	0.00948907	0.000136955	9.0371e-05	0.000708657	0.00333584	0.000741744	0.00149853	0.000154	0.000128287	0.00203659	0.00478954	0.00136888	Bacteria	Proteobacteria	Gammaproteobacteria	Enterobacterales	Psychromonadaceae	Psychromonas	arctica
ASV_77	3.78086e-05	9.82833e-05	0	0.0122715	0.000245435	0.0108727	8.62242e-05	2.918e-05	0	0.00656623	0	3.10607e-05	7.02132e-05	3.98804e-05	0.00966416	0.000742343	0	0	0	0.00360486	0.000128999	0.00941932	3.85e-05	9.62155e-05	0	0.00483559	0.000119033	Bacteria	Proteobacteria	Gammaproteobacteria	Pseudomonadales	Nitrincolaceae	NA	NA
ASV_79	0.000907407	0.0005897	0.00633874	0.000553922	0.0071667	0.000252854	0.000632311	0.00032098	0.00202174	0.00153078	0.00214168	0.00198789	0.000959581	0.00797607	0.000995312	0.000322758	0.000913034	0.000225927	0.00246613	0.00344345	0.00306373	0.000160557	0.000808501	0.000384862	0.00144532	0.00299346	0.00205333	Bacteria	Bacteroidota	Bacteroidia	Flavobacteriales	Crocinitomicaceae	Fluviicola	NA
ASV_80	0.00204167	0.00203119	0.0015213	0.000127828	0.000785392	0.000216732	0.00163826	0.0020426	0.00123062	0.00044312	0.00138386	0.00236062	0.00201278	0.000957129	0.000128427	0.000419585	0.00465647	0.00433781	0.00359998	0.000538039	0.00454721	0	0.0028105	0.00208467	0.00269356	0.000506586	0.00238067	Bacteria	Bacteroidota	Bacteroidia	Flavobacteriales	Flavobacteriaceae	NA	NA
ASV_81	0.00253318	0.00275193	0.00359195	0.000127828	0.00161987	7.22439e-05	0.00298911	0.00283046	0.00213894	0.000281985	0.00266886	0.00279547	0.00294895	0.00227318	3.21069e-05	0.000935997	0.0013239	0.00140075	0.00204093	0.000322824	0.00180599	0.000107038	0.0018865	0.00195638	0.0019709	0.000368426	0.0021426	Bacteria	Bacteroidota	Bacteroidia	Cytophagales	Cyclobacteriaceae	NA	NA
ASV_82	0.000718364	0.000131044	0.00439486	0.000383485	0.00535048	0.000216732	0.000459863	0.000525241	0.00222685	0.000886239	0.00253707	0.00142879	0.000655323	0.00530409	0.000417389	0.00371171	0.00155216	0.000542226	0.00286297	0.00392769	0.00270898	0.000107038	0.000808501	0.000449006	0.00269356	0.00239477	0.00244019	Bacteria	Bacteroidota	Bacteroidia	Flavobacteriales	Flavobacteriaceae	NA	NA
ASV_83	0.00211728	0.00183462	0.00443712	8.52188e-05	0.00309248	7.22439e-05	0.00129336	0.00134228	0.00231475	0.00044312	0.00273476	0.00170834	0.00198937	0.00418744	0.000128427	0.00112965	0.00200867	0.000948895	0.00303305	0.000322824	0.00309598	5.35189e-05	0.001078	0.00109044	0.00275926	0.000184213	0.00226164	Bacteria	Bacteroidota	Bacteroidia	Flavobacteriales	Flavobacteriaceae	Lutibacter	NA
ASV_84	0.0017392	0.000622461	0.00245098	0	0.00269978	0	0.00129336	0.000787861	0.00266635	0.000281985	0.00200988	0.000528032	0.00117022	0.00111665	0	0.00061324	0.00168911	0.000361484	0.00490391	0.000753255	0.00474071	5.35189e-05	0.0021945	0.00118666	0.00390894	0.000184213	0.00615998	Bacteria	Verrucomicrobiota	Kiritimatiellae	Kiritimatiellales	Kiritimatiellaceae	R76-B128	NA
ASV_85	0	9.82833e-05	4.22583e-05	0.00988538	0.000392696	0.00892212	5.74828e-05	2.918e-05	8.79018e-05	0.00793587	0.000230643	3.10607e-05	2.34044e-05	0	0.00622873	0.0010651	0	0	5.66926e-05	0.00457333	9.67492e-05	0.00925876	3.85e-05	0	9.85448e-05	0.00552639	0.000267825	Bacteria	Proteobacteria	Alphaproteobacteria	SAR11 clade	Clade II	NA	NA
ASV_86	3.78086e-05	9.82833e-05	0.000169033	0.00775491	0.000147261	0.00794683	8.62242e-05	5.83601e-05	0.000117202	0.00700935	0.000131796	6.21214e-05	0.000140426	0.000119641	0.00979259	0.000903721	0.000136955	4.51855e-05	8.50388e-05	0.00387388	3.22497e-05	0.0096334	0.0001155	9.62155e-05	3.28483e-05	0.00465138	0	Bacteria	Proteobacteria	Alphaproteobacteria	Rhodobacterales	Rhodobacteraceae	Amylibacter	ulvae
ASV_87	3.78086e-05	0	4.22583e-05	0.00975755	0.000196348	0.00899436	2.87414e-05	2.918e-05	0	0.00749275	0.000164745	3.10607e-05	4.68088e-05	7.97607e-05	0.00680665	0.00109738	0	0	2.83463e-05	0.00527279	0	0.00909821	0	3.20718e-05	3.28483e-05	0.00474348	0.000148792	Bacteria	Proteobacteria	Alphaproteobacteria	SAR11 clade	Clade I	Clade Ia	NA
ASV_88	0.000378086	6.55222e-05	0.00169033	4.26094e-05	0.00353426	0.000108366	0.000172448	0.000817041	0.00706144	4.02836e-05	0.0106096	0.000745457	0.000234044	0.00119641	9.63206e-05	0.00984411	0.00027391	0	0.00150235	5.38039e-05	0.000709494	5.35189e-05	0.000308	0.000256575	0.00124823	4.60532e-05	0.00172599	Bacteria	Proteobacteria	Gammaproteobacteria	Enterobacterales	Moritellaceae	Moritella	NA
ASV_89	0.00192824	0.00239156	0.00122549	0.000213047	0.001129	0	0.00313281	0.00385177	0.00146503	8.05672e-05	0.00151565	0.0015841	0.00196597	0.00111665	9.63206e-05	0.000484136	0.0027391	0.00393114	0.0015307	5.38039e-05	0.000838493	0	0.0038885	0.00416934	0.00226653	0.00013816	0.00148792	Bacteria	Bacteroidota	Bacteroidia	Flavobacteriales	Flavobacteriaceae	Maritimimonas	NA
ASV_90	0.00120988	0.000950072	0.00207066	0.000127828	0.00314157	0.000108366	0.00175323	0.00119638	0.00331097	0.000241702	0.00329489	0.000714397	0.000491492	0.00119641	0.000288962	0.000580964	0.00232824	0.000722968	0.00260786	0.000807059	0.00257998	0.000214075	0.002541	0.00134702	0.00400749	0.000875012	0.00493989	Bacteria	Desulfobacterota	Desulfuromonadia	Desulfuromonadales	Sva1033	NA	NA
ASV_91	3.78086e-05	3.27611e-05	0.000169033	0.00242874	0.000196348	0.00473198	5.74828e-05	2.918e-05	5.86012e-05	0.00431034	0.000263591	0	7.02132e-05	0.000159521	0.0128748	0.000710067	0.000136955	4.51855e-05	2.83463e-05	0.00554181	0.000193498	0.0116671	0	3.20718e-05	0.00019709	0.00750668	0.000267825	Bacteria	Proteobacteria	Alphaproteobacteria	Rhodobacterales	Rhodobacteraceae	Sulfitobacter	NA
ASV_92	0.00276003	0.0035382	0.000802907	4.26094e-05	0.000834479	7.22439e-05	0.0036789	0.00449373	0.000937619	0.000161134	0.00105437	0.00217425	0.0026447	0.000478564	6.42137e-05	0.000484136	0.00196302	0.00189779	0.000425194	0	0.000548246	0	0.00562101	0.00465042	0.00118254	0	0.000922509	Bacteria	Proteobacteria	Gammaproteobacteria	Steroidobacterales	Woeseiaceae	Woeseia	NA
ASV_94	3.78086e-05	3.27611e-05	8.45166e-05	0.039158	0	3.61219e-05	5.74828e-05	2.918e-05	8.79018e-05	0.000322269	6.58979e-05	0	2.34044e-05	7.97607e-05	6.42137e-05	3.22758e-05	0	4.51855e-05	0	5.38039e-05	6.44995e-05	0.000107038	3.85e-05	0	6.56965e-05	0.0132173	0.000238067	Bacteria	Firmicutes	Bacilli	Entomoplasmatales	Entomoplasmatales Incertae Sedis	Candidatus Hepatoplasma	NA
ASV_95	0.00400771	0.00347268	0.000887424	8.52188e-05	0.000834479	7.22439e-05	0.00316156	0.00364751	0.000820417	0	0.000461285	0.00469017	0.00622557	0.00139581	3.21069e-05	0.000580964	0.0012326	0.00117482	0.000283463	0.000215216	0.000193498	0.000107038	0.0018095	0.00279025	0.000558421	0.000184213	0.000238067	Bacteria	Actinobacteriota	Acidimicrobiia	Microtrichales	Microtrichaceae	NA	NA
ASV_96	0.00128549	0.000720744	0.00329615	4.26094e-05	0.00269978	7.22439e-05	0.00146581	0.00105048	0.00307656	0.00056397	0.00332784	0.000900761	0.000468088	0.00139581	0.000192641	0.00112965	0.00196302	0.00194298	0.00303305	0.00118369	0.00280573	0.000107038	0.0016555	0.0010263	0.00305489	0.000828958	0.00369004	Bacteria	Bacteroidota	Bacteroidia	Flavobacteriales	Flavobacteriaceae	Winogradskyella	NA
ASV_97	0.00336497	0.00337439	0.00160581	0.000127828	0.00107991	0.000505707	0.00238554	0.00224686	0.000820417	0.000523687	0.000593081	0.00360304	0.00404896	0.00147557	0.000738458	0.00083917	0.00223693	0.00194298	0.000850388	0.000591843	0.00116099	0.000535189	0.002233	0.00221296	0.00121539	0.000322373	0.000684442	Bacteria	Actinobacteriota	Acidimicrobiia	Microtrichales	Microtrichaceae	Sva0996 marine group	NA
ASV_98	0.001777	0.00127768	0.000633874	4.26094e-05	0.000196348	0	0.00304659	0.00373505	0.00128923	0.000120851	0.000724876	0.0015841	0.00184895	0.000757727	0	0.000387309	0.00319562	0.00501559	0.00130393	0.000161412	0.000999742	0.000107038	0.00612151	0.00461835	0.00157672	4.60532e-05	0.000982026	Bacteria	Desulfobacterota	Desulfobulbia	Desulfobulbales	Desulfocapsaceae	NA	NA
ASV_99	0.00276003	0.00288298	0.00274679	0	0.0015217	3.61219e-05	0.00252924	0.00271374	0.00222685	0.000161134	0.00164745	0.00217425	0.00365109	0.00342971	6.42137e-05	0.000161379	0.000913034	0.000451855	0.000878735	0.000107608	0.000999742	0	0.001848	0.00157152	0.00200374	9.21065e-05	0.00217236	Bacteria	Bacteroidota	Bacteroidia	Flavobacteriales	Flavobacteriaceae	Aquibacter	NA
ASV_100	0.000453703	0.000131044	0.00139452	0.000340875	0.00235618	0.000144488	0.000344897	0.000466881	0.00123062	0.0019739	0.000823723	0.000621214	0.000140426	0.00434696	0.00221537	0.0104251	0.000365213	0.000316298	0.00195589	0.00473475	0.00296698	0.00096334	0.000539001	0.000224503	0.00128108	0.00165792	0.00154743	Bacteria	Verrucomicrobiota	Verrucomicrobiae	Verrucomicrobiales	Rubritaleaceae	Rubritalea	profundi
ASV_101	0.00158796	0.00108112	0.00418357	8.52188e-05	0.00142352	7.22439e-05	0.000948467	0.000846221	0.00196314	0.000523687	0.00125206	0.00201895	0.00189576	0.00498504	0.000128427	0.00125875	0.00178042	0.00149112	0.00257951	0.000807059	0.00257998	0	0.0014245	0.00157152	0.00272641	0.000552639	0.00166647	Bacteria	Bacteroidota	Bacteroidia	Flavobacteriales	Flavobacteriaceae	NA	NA
ASV_103	0.000793981	0.000720744	0.000929682	0.00174699	0.000785392	0.00249241	0.000373638	0.000554421	0.000820417	0.00249758	0.000790774	0.000652275	0.000936176	0.00107677	0.00471971	0.0010651	0.00114129	0.00135556	0.00206928	0.00295922	0.00306373	0.00326465	0.001078	0.000769724	0.00206944	0.00326978	0.00145816	Bacteria	Proteobacteria	Alphaproteobacteria	Rhodobacterales	Rhodobacteraceae	Yoonia-Loktanella	NA
ASV_104	0.00196605	0.00150701	0.00359195	4.26094e-05	0.00309248	0	0.00172448	0.000817041	0.00254915	0.000402836	0.00217463	0.00105606	0.00119362	0.00235294	0	0.00148469	0.000776079	0.000225927	0.00192755	0.000484235	0.00203173	0	0.0015015	0.0012508	0.00295634	0.000230266	0.00434472	Bacteria	Verrucomicrobiota	Kiritimatiellae	Kiritimatiellales	Kiritimatiellaceae	R76-B128	NA
ASV_105	0.00230633	0.00258813	0.000507099	0	0.000441783	0	0.00290288	0.00309308	0.000703214	4.02836e-05	0.000362438	0.00195683	0.00203618	0.000358923	0	0.000161379	0.00575211	0.0049704	0.0011622	0.000107608	0.00125774	0	0.003003	0.00429763	0.00121539	0.00013816	0.000892751	Bacteria	Myxococcota	Polyangia	Polyangiales	Sandaracinaceae	NA	NA
ASV_106	0.000756172	3.27611e-05	0.000295808	0	0.00103083	0	0.00060357	0.00026262	0.00319376	0.00253787	0.00385502	0	4.68088e-05	0.000279163	0.000160534	0.000903721	0.0012326	0.00149112	0.00555587	0.00602604	0.00383772	0	0.001078	0.00150738	0.00266071	0.000967118	0.00267825	Bacteria	Verrucomicrobiota	Kiritimatiellae	Kiritimatiellales	Kiritimatiellaceae	R76-B128	NA
ASV_107	0.00302469	0.00406238	0.000718391	4.26094e-05	0.00122717	3.61219e-05	0.00238554	0.0030639	0.00096692	0.000322269	0.000889621	0.00422426	0.00330002	0.00103689	0.000128427	0.000742343	0.00173476	0.00212372	0.000425194	0.000322824	0.000354747	0	0.0028105	0.00323926	0.000656965	4.60532e-05	0.000446375	Bacteria	Proteobacteria	Gammaproteobacteria	Steroidobacterales	Woeseiaceae	Woeseia	NA
ASV_108	0.000491512	0.000196567	0.00228195	4.26094e-05	0.00328883	0.000108366	0.000431121	8.75401e-05	0.00158223	0.000523687	0.0016804	0.000155304	7.02132e-05	0.000358923	0	0.000193655	0.00127825	0.000316298	0.00575429	0.00150651	0.00606295	0	0.001309	0.000609365	0.00407319	0.000368426	0.00630877	Bacteria	Verrucomicrobiota	Kiritimatiellae	Kiritimatiellales	Kiritimatiellaceae	R76-B128	NA
ASV_109	0.00105864	0.0005897	0.00295808	8.52188e-05	0.00157078	0.000216732	0.00252924	0.00227604	0.0050104	0.000241702	0.00477759	0.000776518	0.00119362	0.00139581	0.000288962	0.000548688	0.00109564	0.000542226	0.00161574	0.000807059	0.00116099	5.35189e-05	0.001617	0.0012508	0.00220083	0.000598692	0.00139864	Bacteria	Bacteroidota	Bacteroidia	Flavobacteriales	Flavobacteriaceae	Lutibacter	NA
ASV_112	7.56172e-05	6.55222e-05	0.00025355	0.00694533	0.000294522	0.00809132	2.87414e-05	5.83601e-05	2.93006e-05	0.00584112	3.29489e-05	0.000124243	7.02132e-05	0.000438684	0.00427021	0.000290482	4.56517e-05	0	8.50388e-05	0.00521898	9.67492e-05	0.00856302	7.70001e-05	0	3.28483e-05	0.00612508	5.95167e-05	Bacteria	Bacteroidota	Bacteroidia	Flavobacteriales	NS9 marine group	NA	NA
ASV_113	0.00166358	0.00186738	0.000507099	4.26094e-05	0.000539957	3.61219e-05	0.00244302	0.00285964	0.000615312	8.05672e-05	0.000790774	0.00121137	0.00189576	0.000837488	0	0.00022593	0.00365213	0.00474448	0.00119054	0.000107608	0.00103199	5.35189e-05	0.00385	0.0047787	0.00131393	0.00013816	0.000952268	Bacteria	Proteobacteria	Gammaproteobacteria	Steroidobacterales	Woeseiaceae	Woeseia	NA
ASV_116	0.00192824	0.00196567	0.000464841	0	0.000589044	7.22439e-05	0.0028454	0.00280128	0.000761815	8.05672e-05	0.000757825	0.00180152	0.00126384	0.000717846	6.42137e-05	0.000419585	0.00328692	0.00379558	0.00147401	0.000161412	0.00116099	0	0.0034265	0.00365619	0.00157672	0	0.0014284	Bacteria	Proteobacteria	Gammaproteobacteria	B2M28	NA	NA	NA
ASV_117	0.00215509	0.00242432	0.00266227	0.000127828	0.00157078	0.000108366	0.00365016	0.00245112	0.00254915	8.05672e-05	0.00247117	0.00267122	0.00203618	0.00271186	0	0.000968273	0.000456517	0.000180742	0.000368502	0.00026902	0.000354747	0	0.000731501	0.0012508	0.00174096	9.21065e-05	0.000773717	Bacteria	Bacteroidota	Bacteroidia	Flavobacteriales	Flavobacteriaceae	Ulvibacter	NA
ASV_118	0.000113426	0	4.22583e-05	0.00345136	0.000343609	0.00769397	5.74828e-05	5.83601e-05	5.86012e-05	0.00608282	6.58979e-05	0	0	0.000199402	0.00661401	0.000355033	0	9.0371e-05	0	0.00376628	6.44995e-05	0.00856302	7.70001e-05	6.41437e-05	3.28483e-05	0.0057106	0	Bacteria	Bacteroidota	Bacteroidia	Flavobacteriales	NS9 marine group	NA	NA
ASV_119	0.000302469	0.000262089	0.00321163	0.000170438	0.00319065	0.000144488	0.000488604	0.00026262	0.00290076	0.000725105	0.00345964	0.00136667	0.000257448	0.00570289	0.000449496	0.00761708	0.000228258	0.000180742	0.00130393	0.0013451	0.000419247	0.000107038	0.000231	0.000128287	0.00114969	0.000690799	0.000952268	Bacteria	Proteobacteria	Gammaproteobacteria	Enterobacterales	Colwelliaceae	Colwellia	NA
ASV_120	0.00272222	0.00265365	0.00122549	4.26094e-05	0.00098174	0.000144488	0.00209812	0.00221768	0.00111342	8.05672e-05	0.000658979	0.0041932	0.00383832	0.00155533	0	0.000935997	0.00159781	0.00140075	0.000793696	0	0.000419247	5.35189e-05	0.0021175	0.00169981	0.000854055	0.000184213	0.000416617	Bacteria	Actinobacteriota	Acidimicrobiia	Microtrichales	Microtrichaceae	Sva0996 marine group	NA
ASV_121	0.00234413	0.00271917	0.00215517	4.26094e-05	0.00166896	7.22439e-05	0.00238554	0.00259702	0.00143573	0.000120851	0.00151565	0.00288865	0.0026681	0.00207378	0	0.0011942	0.00082173	0.000677782	0.000651964	0	0.000999742	5.35189e-05	0.0012705	0.00128287	0.00134678	0.000184213	0.00104154	Bacteria	Actinobacteriota	Acidimicrobiia	Actinomarinales	NA	NA	NA
ASV_122	0.00143673	0.00104836	0.00287356	0.000213047	0.00220891	0.000108366	0.00109217	0.00157572	0.00240265	0.00044312	0.00181219	0.00108713	0.00079575	0.00303091	0.000256855	0.000548688	0.00178042	0.000994081	0.00172912	0.000645647	0.00187049	0.000214075	0.0021945	0.00144323	0.00213514	0.000460532	0.00193429	Bacteria	Bacteroidota	Bacteroidia	Flavobacteriales	Flavobacteriaceae	Lutibacter	NA
ASV_123	0.00170139	0.00190014	0.000464841	0	0.000441783	0	0.00261547	0.00198424	0.000937619	0.000201418	0.00108731	0.000962882	0.00163831	0.000518445	0	3.22758e-05	0.00447386	0.00483485	0.00138897	0.00026902	0.00141899	0	0.0026565	0.00317511	0.00170811	0.00013816	0.00130937	Bacteria	Bacteroidota	Bacteroidia	Flavobacteriales	Crocinitomicaceae	NA	NA
ASV_125	0.00294907	0.00311231	0.00185936	8.52188e-05	0.001129	0.000433463	0.00140833	0.00227604	0.000527411	0.000201418	0.000593081	0.00298183	0.00388513	0.0020339	0.000256855	0.000193655	0.00127825	0.00135556	0.000850388	0.000645647	0.000483746	0	0.0015015	0.00198845	0.000821207	0.000782905	0.000684442	Bacteria	Bacteroidota	Bacteroidia	Flavobacteriales	Flavobacteriaceae	NA	NA
ASV_126	0.000378086	6.55222e-05	0.00342292	0.000383485	0.0037797	0.000144488	0.000287414	0.00032098	0.00436579	0.00044312	0.0061285	0.000279547	0.000187235	0.000957129	0.000256855	0.00135558	0.000410865	0.000542226	0.00328817	0.00172173	0.00203173	5.35189e-05	0.000231	0.000384862	0.00216799	0.000506586	0.0017855	Bacteria	Proteobacteria	Gammaproteobacteria	Enterobacterales	Psychromonadaceae	Psychromonas	NA
ASV_127	0.00120988	0.000687983	0.00426809	8.52188e-05	0.00392696	0.00018061	0.000833501	0.000466881	0.00161153	0.00044312	0.00217463	0.00236062	0.00138086	0.00877368	0.000417389	0.000451861	0.000410865	0.000271113	0.000935427	0.00107608	0.00125774	0	0.000654501	0.000416934	0.00118254	0.000644745	0.00113082	Bacteria	Bacteroidota	Bacteroidia	Flavobacteriales	Crocinitomicaceae	Fluviicola	NA
ASV_128	0.00128549	0.000851789	0.00114097	8.52188e-05	0.000883566	0.000108366	0.00181071	0.00151736	0.00123062	0.000161134	0.00128501	0.000496972	0.00131065	0.000558325	0	0.000484136	0.00305866	0.00488003	0.00272124	0.000107608	0.00251548	0	0.002464	0.00218089	0.00200374	9.21065e-05	0.00160695	Bacteria	Proteobacteria	Gammaproteobacteria	Gammaproteobacteria Incertae Sedis	Unknown Family	NA	NA
ASV_129	0.00385648	0.00366924	0.000591616	4.26094e-05	0.000245435	0	0.00385135	0.0033557	0.000293006	0.000161134	0.000461285	0.00385153	0.00503195	0.000837488	3.21069e-05	0.000322758	0.000228258	0.000768153	0.000255117	5.38039e-05	3.22497e-05	0	0.001078	0.0014753	0.000328483	0	0.000208309	Bacteria	Proteobacteria	Gammaproteobacteria	Enterobacterales	Kangiellaceae	NA	NA
ASV_130	0.00257099	0.00350544	0.000422583	0	0.000147261	3.61219e-05	0.00278792	0.00414357	0.000791116	0	0.000790774	0.0018947	0.00393194	0.000159521	3.21069e-05	0.00022593	0.000730427	0.000361484	0.000170078	0	0.000128999	0	0.003157	0.00404105	0.000919752	0	0.000327342	Bacteria	Desulfobacterota	Desulfuromonadia	Desulfuromonadales	Geopsychrobacteraceae	Desulfuromusa	NA
ASV_131	0.000718364	0.000393133	0.00122549	4.26094e-05	0.00117809	3.61219e-05	0.000890984	0.000729501	0.00140643	0.000241702	0.0015486	0.000310607	0.000468088	0.00103689	3.21069e-05	0.000516412	0.0027391	0.00221409	0.00470548	0.000161412	0.00432147	0.000107038	0.001848	0.00153945	0.00282495	0.000322373	0.00199381	Bacteria	Proteobacteria	Gammaproteobacteria	UBA10353 marine group	NA	NA	NA
ASV_132	0.000756172	0.000327611	0.0038455	4.26094e-05	0.00299431	7.22439e-05	0.000862242	0.0001459	0.00257845	0.000966806	0.00319605	3.10607e-05	9.36176e-05	0.00131605	9.63206e-05	0.00061324	0.00191737	0.000948895	0.00348659	0.0013451	0.00196723	0	0.000500501	0.000160359	0.00243077	0.00133554	0.00273777	Bacteria	Bacteroidota	Bacteroidia	Flavobacteriales	Flavobacteriaceae	Algibacter	NA
ASV_133	0.000869598	0.000753505	0.00194388	0	0.00220891	7.22439e-05	0.000718535	0.000787861	0.00237335	0.000241702	0.00207578	0.00043485	0.000702132	0.000957129	9.63206e-05	0.000968273	0.0013239	0.000316298	0.00187085	0.000215216	0.00225748	0.000160557	0.0019635	0.00115459	0.00377755	0.000230266	0.00425545	Bacteria	Proteobacteria	Gammaproteobacteria	Gammaproteobacteria Incertae Sedis	Unknown Family	NA	NA
ASV_135	0.0013233	0.0017691	0.000507099	0	0.000294522	0	0.00221309	0.00297636	0.000586012	8.05672e-05	0.000395387	0.00105606	0.00133405	7.97607e-05	9.63206e-05	6.45515e-05	0.00488473	0.00474448	0.000850388	0.000107608	0.000838493	5.35189e-05	0.003388	0.00394484	0.000821207	4.60532e-05	0.000505892	Bacteria	Myxococcota	Polyangia	Polyangiales	Sandaracinaceae	NA	NA
ASV_136	0	0	4.22583e-05	0.00899058	0.000147261	0.00661032	5.74828e-05	0	2.93006e-05	0.0049146	6.58979e-05	0.000124243	0.000140426	3.98804e-05	0.00552238	0.000387309	4.56517e-05	4.51855e-05	2.83463e-05	0.00172173	0	0.005673	0	6.41437e-05	6.56965e-05	0.00331583	8.92751e-05	Bacteria	Proteobacteria	Gammaproteobacteria	Pseudomonadales	Nitrincolaceae	NA	NA
ASV_137	0.00147454	0.00157253	0.00219743	8.52188e-05	0.00196348	0.000144488	0.00218435	0.00169244	0.00181664	0.000362552	0.00250412	0.0018947	0.00175533	0.00175474	6.42137e-05	0.000129103	0.000867382	0.000542226	0.0011055	0.000215216	0.00119324	0.000107038	0.0011935	0.000801796	0.00187235	9.21065e-05	0.00169623	Bacteria	Bacteroidota	Bacteroidia	Flavobacteriales	Flavobacteriaceae	Lutibacter	NA
ASV_139	0.00170139	0.00288298	0.000929682	0.000127828	0.00049087	0	0.00224183	0.00341406	0.000791116	0.000161134	0.000560132	0.00304395	0.00220001	0.000877368	3.21069e-05	0.00061324	0.000913034	0.00176223	0.00045354	5.38039e-05	0.000386997	0	0.0022715	0.0025016	0.000624117	9.21065e-05	0.000654684	Bacteria	Bacteroidota	Bacteroidia	Flavobacteriales	Flavobacteriaceae	Arcticiflavibacter	NA
ASV_140	0.00196605	0.00232604	0.000802907	8.52188e-05	0.00103083	0.00018061	0.00186819	0.00157572	0.00105482	8.05672e-05	0.000955519	0.00298183	0.00311279	0.00195414	9.63206e-05	0.000806894	0.000776079	0.000587411	0.00102047	0.000215216	0.00106424	0	0.001386	0.00118666	0.00124823	0.000322373	0.000862993	Bacteria	Proteobacteria	Gammaproteobacteria	Pseudomonadales	Porticoccaceae	C1-B045	NA
ASV_142	0.00189043	0.00134321	0.00122549	8.52188e-05	0.00107991	0	0.00132211	0.00105048	0.00102552	8.05672e-05	0.000593081	0.0017394	0.00128724	0.000837488	6.42137e-05	0.000548688	0.00392604	0.00325336	0.00170078	0.000322824	0.00241873	0	0.0018865	0.00131495	0.00108399	9.21065e-05	0.0010713	Bacteria	Proteobacteria	Alphaproteobacteria	Rhizobiales	Rhizobiaceae	Pseudahrensia	NA
ASV_143	0.00347839	0.00373477	0.000126775	0	0.000539957	7.22439e-05	0.0023568	0.00268456	0.000146503	4.02836e-05	0.000164745	0.00425532	0.00500854	0.000358923	0	0.000161379	0.000228258	0.000677782	8.50388e-05	5.38039e-05	0	5.35189e-05	0.000731501	0.00153945	9.85448e-05	0	5.95167e-05	Bacteria	Proteobacteria	Gammaproteobacteria	Enterobacterales	Kangiellaceae	NA	NA
ASV_145	0	0	4.22583e-05	0.0072436	0.000196348	0.00541829	2.87414e-05	0	2.93006e-05	0.0044312	3.29489e-05	0	2.34044e-05	7.97607e-05	0.00475181	0.000580964	4.56517e-05	0	2.83463e-05	0.00258259	3.22497e-05	0.00642226	3.85e-05	0	0	0.00331583	5.95167e-05	Bacteria	Proteobacteria	Alphaproteobacteria	SAR11 clade	Clade I	Clade Ia	NA
ASV_146	0.00151234	0.00167082	0.000718391	0	0.000392696	3.61219e-05	0.00206938	0.0016049	0.000761815	0.000120851	0.000560132	0.00139773	0.00114682	0.000837488	3.21069e-05	0.000161379	0.00310431	0.00397632	0.00127558	5.38039e-05	0.00119324	0	0.0020405	0.00282232	0.000886903	9.21065e-05	0.000922509	Bacteria	Proteobacteria	Gammaproteobacteria	B2M28	NA	NA	NA
ASV_147	0.00211728	0.00167082	0.00109872	4.26094e-05	0.001129	3.61219e-05	0.00273043	0.00227604	0.00099622	0.000161134	0.000560132	0.00108713	0.00177873	0.000638086	6.42137e-05	0.000322758	0.00287606	0.00239483	0.000907081	5.38039e-05	0.000644995	5.35189e-05	0.001155	0.00234124	0.000985448	4.60532e-05	0.000595167	Bacteria	Actinobacteriota	Acidimicrobiia	Microtrichales	Microtrichaceae	NA	NA
ASV_148	0.000680555	0.000163806	0.00207066	0	0.00260161	0.000108366	0.000919725	0.00032098	0.00298866	0.00056397	0.00247117	0.000124243	0.000187235	0.000199402	6.42137e-05	0.000290482	0.00082173	0.000316298	0.00311809	0.00102227	0.00338622	0.000107038	0.0003465	0.000256575	0.00213514	0.000460532	0.00315439	Bacteria	Verrucomicrobiota	Kiritimatiellae	Kiritimatiellales	Kiritimatiellaceae	R76-B128	NA
ASV_149	0.00226852	0.00314507	0.000591616	4.26094e-05	0.000736305	3.61219e-05	0.00221309	0.00230522	0.000908318	8.05672e-05	0.000593081	0.00335456	0.00294895	0.00103689	0	0.000451861	0.00100434	0.000451855	0.000198424	0	0.000322497	0	0.0012705	0.00173188	0.000591269	4.60532e-05	0.000595167	Bacteria	Actinobacteriota	Acidimicrobiia	Actinomarinales	NA	NA	NA
ASV_150	0	3.27611e-05	0	0.00613575	9.8174e-05	0.00610461	5.74828e-05	0	5.86012e-05	0.00382694	9.88468e-05	6.21214e-05	2.34044e-05	0.000199402	0.00488024	0.00083917	9.13034e-05	9.0371e-05	8.50388e-05	0.00188314	6.44995e-05	0.00615467	0	0	6.56965e-05	0.00313162	5.95167e-05	Bacteria	Proteobacteria	Alphaproteobacteria	Rhodobacterales	Rhodobacteraceae	NA	NA
ASV_151	0.00155015	0.00134321	0.000929682	8.52188e-05	0.00107991	0.00018061	0.00183945	0.00105048	0.000586012	8.05672e-05	0.000494234	0.00161516	0.00203618	0.00147557	6.42137e-05	0.000548688	0.00228258	0.00189779	0.000963773	0.000699451	0.00151574	0.000160557	0.0021175	0.00189224	0.00114969	0.000368426	0.000684442	Bacteria	Actinobacteriota	Acidimicrobiia	Microtrichales	Microtrichaceae	NA	NA
ASV_152	7.56172e-05	3.27611e-05	0	0.00668968	0.000196348	0.00577951	8.62242e-05	0	8.79018e-05	0.00451176	0.000131796	3.10607e-05	2.34044e-05	3.98804e-05	0.00427021	0.000484136	4.56517e-05	4.51855e-05	2.83463e-05	0.00338965	0	0.00519133	0	0	0	0.00317767	8.92751e-05	Bacteria	Proteobacteria	Alphaproteobacteria	SAR11 clade	Clade I	Clade Ia	NA
ASV_153	0.00238194	0.00317783	0.00135227	4.26094e-05	0.000834479	0	0.00137959	0.00166326	0.000791116	0.000201418	0.000560132	0.00313713	0.00337023	0.00179462	6.42137e-05	0.000645515	0.000456517	0.00108445	0.000311809	0.000215216	0.000322497	0	0.000962501	0.00115459	0.000689814	0	0.000416617	Bacteria	Bacteroidota	Bacteroidia	Chitinophagales	Saprospiraceae	NA	NA
ASV_154	0.00211728	0.00245708	0.000760649	8.52188e-05	0.000589044	7.22439e-05	0.00212686	0.00332652	0.000527411	8.05672e-05	0.000593081	0.00254698	0.00243406	0.000677966	6.42137e-05	0.000484136	0.00082173	0.000813339	0.000311809	0.000161412	0.000193498	0	0.002002	0.00224503	0.000558421	0	0.000714201	Bacteria	Bacteroidota	Bacteroidia	Flavobacteriales	Flavobacteriaceae	Arcticiflavibacter	NA
ASV_155	0.000604938	3.27611e-05	0.00232421	0.000255656	0.00235618	0	0.000718535	0.00011672	0.00175804	0.000281985	0.00128501	0.00043485	0.000117022	0.00119641	0.000160534	0.000484136	0.00104999	0.000542226	0.00260786	0.000968471	0.00225748	0	0.000962501	0.000737652	0.00325198	0.000644745	0.00369004	Bacteria	Bacteroidota	Bacteroidia	Flavobacteriales	Flavobacteriaceae	Ulvibacter	NA
ASV_156	0.00230633	0.00268641	0.000845166	0	0.000343609	7.22439e-05	0.00212686	0.00224686	0.000556711	4.02836e-05	0.000527183	0.00341668	0.00313619	0.000717846	0	0.000580964	0.000639123	0.00090371	0.000198424	0	0.000128999	0	0.001155	0.00192431	0.000821207	0	0.000386859	Bacteria	Proteobacteria	Gammaproteobacteria	Steroidobacterales	Woeseiaceae	Woeseia	NA
ASV_157	0.000945215	0.00127768	0.00185936	0	0.00137444	0.000144488	0.000546087	0.000525241	0.00167013	0.000281985	0.00181219	0.0026091	0.000725537	0.00227318	0.000321069	0.0033244	0.00027391	0.00049704	0.00107716	0.000807059	0.000515996	5.35189e-05	0.000577501	0.000737652	0.00151102	0.0013816	0.000892751	Bacteria	Proteobacteria	Gammaproteobacteria	Enterobacterales	Psychromonadaceae	Psychromonas	NA
ASV_158	0.00185262	0.0023588	0.00109872	0	0.000736305	7.22439e-05	0.00221309	0.00280128	0.00120132	4.02836e-05	0.000691928	0.00205001	0.00276172	0.00103689	3.21069e-05	0.000419585	0.000684775	0.000858524	0.000170078	0	0.000483746	0	0.0011165	0.00141116	0.0010183	0	0.000684442	Bacteria	Actinobacteriota	Acidimicrobiia	Actinomarinales	NA	NA	NA
ASV_160	0	3.27611e-05	0	0.00784013	4.9087e-05	0.00552666	2.87414e-05	2.918e-05	0	0.00479375	3.29489e-05	6.21214e-05	4.68088e-05	3.98804e-05	0.00369229	0.000193655	0	4.51855e-05	5.66926e-05	0.00209835	3.22497e-05	0.00529837	3.85e-05	3.20718e-05	0	0.00322373	8.92751e-05	Bacteria	Proteobacteria	Gammaproteobacteria	Pseudomonadales	Nitrincolaceae	NA	NA
ASV_161	0.00151234	0.00170358	0.000845166	4.26094e-05	0.000834479	0	0.00100595	0.00177998	0.00105482	8.05672e-05	0.000395387	0.00111819	0.00163831	0.000837488	0	0.000355033	0.00337822	0.00207853	0.000850388	0.000107608	0.00112874	0	0.0024255	0.00275818	0.00108399	9.21065e-05	0.000535651	Bacteria	Planctomycetota	Planctomycetes	Pirellulales	Pirellulaceae	Blastopirellula	NA
ASV_162	0.00204167	0.00114664	0.000718391	0	0.000687218	3.61219e-05	0.00175323	0.00140064	0.000937619	8.05672e-05	0.000889621	0.00130455	0.00133405	0.000717846	3.21069e-05	0.00022593	0.00260215	0.0024852	0.00158739	0.000107608	0.00151574	5.35189e-05	0.0017325	0.00230917	0.00075551	0.00013816	0.000505892	Bacteria	Bacteroidota	Bacteroidia	Cytophagales	Cyclobacteriaceae	NA	NA
ASV_163	3.78086e-05	0	4.22583e-05	0.00639141	0.000147261	0.00704378	2.87414e-05	2.918e-05	2.93006e-05	0.00410893	6.58979e-05	0	2.34044e-05	0.000159521	0.00372439	0.00022593	4.56517e-05	9.0371e-05	2.83463e-05	0.00199075	0	0.00465614	0.000154	0	0	0.0028553	5.95167e-05	Bacteria	Proteobacteria	Alphaproteobacteria	Rhodobacterales	Rhodobacteraceae	NA	NA
ASV_164	0.000793981	0.000950072	0.000422583	0	0.000539957	0	0.0011784	0.00142982	0.000673914	0.000120851	0.000527183	0.000279547	0.000842559	0.000518445	3.21069e-05	0.000193655	0.00328692	0.00600967	0.000850388	5.38039e-05	0.000612745	0.000107038	0.0027335	0.00375241	0.0009526	9.21065e-05	0.000743959	Bacteria	Proteobacteria	Gammaproteobacteria	B2M28	NA	NA	NA
ASV_165	3.78086e-05	0	0	0.00668968	0	0.00520156	8.62242e-05	0	5.86012e-05	0.00330325	0	6.21214e-05	2.34044e-05	7.97607e-05	0.00314647	0.00022593	4.56517e-05	0	0	0.00215216	6.44995e-05	0.00840246	3.85e-05	3.20718e-05	0	0.00303951	0	Bacteria	SAR324 clade(Marine group B)	NA	NA	NA	NA	NA
ASV_166	0	3.27611e-05	4.22583e-05	0.00668968	4.9087e-05	0.00390117	2.87414e-05	2.918e-05	8.79018e-05	0.00463261	3.29489e-05	0	0	0.000119641	0.00333911	0.00061324	4.56517e-05	0	0	0.00215216	0	0.0067969	7.70001e-05	3.20718e-05	0	0.00331583	8.92751e-05	Bacteria	Proteobacteria	Gammaproteobacteria	Pseudomonadales	Nitrincolaceae	NA	NA
ASV_167	0.000756172	0.0005897	0.00135227	0.000170438	0.00132535	0.000108366	0.00112092	0.000758681	0.00108412	0.000523687	0.00164745	0.000496972	0.000772345	0.000997009	0.000321069	0.000451861	0.00082173	0.000361484	0.00144566	0.00129129	0.00161249	0.000107038	0.0017325	0.00121873	0.00210229	0.00105922	0.00199381	Bacteria	Desulfobacterota	Desulfuromonadia	Desulfuromonadales	Sva1033	NA	NA
ASV_168	0.000756172	0.000163806	0.00215517	4.26094e-05	0.00235618	0.000144488	0.000977208	0.0001459	0.00225615	0.000604254	0.00237232	3.10607e-05	7.02132e-05	0.000358923	9.63206e-05	0.000355033	0.000456517	0.00049704	0.00206928	0.00102227	0.00174149	0.000107038	0.000962501	0.000320718	0.00259501	0.000460532	0.00312463	Bacteria	Verrucomicrobiota	Kiritimatiellae	Kiritimatiellales	Kiritimatiellaceae	R76-B128	NA
ASV_169	0.00294907	0.00196567	0.00105646	0	0.001129	0.00018061	0.00129336	0.00154654	0.00046881	0.000161134	0.000593081	0.00236062	0.00315959	0.00143569	0	0.000580964	0.000410865	0.000677782	0.000311809	0.000161412	0.000451496	5.35189e-05	0.000962501	0.00150738	0.000558421	0.000230266	0.000505892	Bacteria	Proteobacteria	Alphaproteobacteria	Rhodobacterales	Rhodobacteraceae	Silicimonas	NA
ASV_170	3.78086e-05	0	4.22583e-05	0.00417572	0.000245435	0.00281751	8.62242e-05	0	2.93006e-05	0.00354496	6.58979e-05	0	2.34044e-05	0.000159521	0.00565081	0.000419585	0	4.51855e-05	2.83463e-05	0.00231357	3.22497e-05	0.00695745	0	9.62155e-05	9.85448e-05	0.00437506	2.97584e-05	Bacteria	Bacteroidota	Bacteroidia	Flavobacteriales	Flavobacteriaceae	NS5 marine group	NA
ASV_171	3.78086e-05	0	8.45166e-05	0.00289744	0.000147261	0.00451524	8.62242e-05	2.918e-05	8.79018e-05	0.00334354	3.29489e-05	3.10607e-05	2.34044e-05	0.000159521	0.00558659	0.000677791	4.56517e-05	4.51855e-05	0	0.00263639	0	0.00610115	0	3.20718e-05	3.28483e-05	0.00409874	0	Bacteria	Bacteroidota	Bacteroidia	Flavobacteriales	Flavobacteriaceae	NS2b marine group	NA
ASV_172	0.000604938	0.000262089	0.000760649	4.26094e-05	0.00103083	3.61219e-05	0.000459863	0.00017508	0.000791116	0.000281985	0.000593081	0.000217425	0.000117022	0.000558325	3.21069e-05	0.000580964	0.00219128	0.00140075	0.00428029	0.000484235	0.00403122	0	0.000962501	0.000641437	0.00236508	0.000460532	0.00193429	Bacteria	Proteobacteria	Gammaproteobacteria	Pseudomonadales	Halieaceae	Halioglobus	NA
ASV_173	0.00260879	0.00327611	0.000338066	8.52188e-05	9.8174e-05	0	0.0023568	0.00265538	0.000175804	8.05672e-05	0.000197694	0.00291971	0.0037447	0.000478564	3.21069e-05	0.000161379	9.13034e-05	0.000271113	2.83463e-05	0	3.22497e-05	0	0.001001	0.0014753	0.000229938	4.60532e-05	5.95167e-05	Bacteria	Proteobacteria	Gammaproteobacteria	Enterobacterales	Kangiellaceae	NA	NA
ASV_174	0.00313811	0.00281746	0.000591616	8.52188e-05	0.00049087	0	0.0020119	0.00236358	0.000439509	0	0.000395387	0.00326138	0.00297236	0.000877368	0	0.000355033	0.00027391	0.00049704	0.000113385	5.38039e-05	6.44995e-05	5.35189e-05	0.000500501	0.00105837	0.000492724	0	0.000208309	Bacteria	Proteobacteria	Gammaproteobacteria	Enterobacterales	Kangiellaceae	NA	NA
ASV_176	0.00147454	0.00242432	0.000718391	4.26094e-05	0.000441783	3.61219e-05	0.00198316	0.00461045	0.000820417	4.02836e-05	0.00105437	0.00121137	0.0021298	0.000677966	0	0.000387309	0.000365213	0.000542226	0.000141731	5.38039e-05	3.22497e-05	5.35189e-05	0.001848	0.00144323	0.000394179	9.21065e-05	0.000119033	Bacteria	Desulfobacterota	Desulfuromonadia	Desulfuromonadales	Geopsychrobacteraceae	Desulfuromusa	NA
ASV_178	0.00109645	0.00153977	0.000591616	4.26094e-05	0.000392696	0	0.00195442	0.00239276	0.000673914	8.05672e-05	0.000527183	0.00145985	0.0015915	0.000398804	6.42137e-05	0.000258206	0.00146085	0.00108445	0.000510233	0	0.000386997	0.000107038	0.002772	0.00269403	0.000919752	9.21065e-05	0.000714201	Bacteria	Proteobacteria	Gammaproteobacteria	Steroidobacterales	Woeseiaceae	Woeseia	NA
ASV_179	0	0	4.22583e-05	0.00630619	0.000539957	0.00530993	0.000114966	2.918e-05	8.79018e-05	0.00370609	0.000263591	0.000279547	2.34044e-05	0.000199402	0.00288962	0.00103282	4.56517e-05	0	5.66926e-05	0.00172173	9.67492e-05	0.00379984	0	3.20718e-05	0	0.00267109	8.92751e-05	Bacteria	Proteobacteria	Gammaproteobacteria	Pseudomonadales	Porticoccaceae	Porticoccus	NA
ASV_180	0.00155015	0.00163806	0.000169033	0.000127828	0.000539957	3.61219e-05	0.00123588	0.00128392	0.000527411	0.000120851	0.000428336	0.00177046	0.00102979	0.000478564	0	0.000193655	0.00305866	0.00316298	0.00102047	0.000161412	0.000677245	0.000107038	0.0021945	0.00182809	0.000854055	4.60532e-05	0.000862993	Bacteria	Proteobacteria	Gammaproteobacteria	Steroidobacterales	Woeseiaceae	Woeseia	NA
ASV_181	0.00120988	0.00193291	0.000887424	0	0.000589044	0	0.000661053	0.00113802	0.00125993	0.000161134	0.000955519	0.000807579	0.00124043	0.000917248	0	0.000580964	0.00159781	0.00293706	0.00138897	0.000161412	0.00145124	0	0.0011165	0.00128287	0.00137963	4.60532e-05	0.000833234	Bacteria	Proteobacteria	Gammaproteobacteria	Gammaproteobacteria Incertae Sedis	Unknown Family	NA	NA
ASV_182	0.000302469	0.000163806	0.00135227	0.000937407	0.00107991	0.000614073	0.000488604	0.00035016	0.000908318	0.00257815	0.000988468	0.0008697	0.000234044	0.000957129	0.00102742	0.000419585	0.00104999	0.000451855	0.00119054	0.00355106	0.00141899	5.35189e-05	0.000808501	0.000192431	0.000985448	0.00317767	0.0010713	Bacteria	Bacteroidota	Bacteroidia	Flavobacteriales	Flavobacteriaceae	Lutibacter	NA
ASV_183	0.00166358	0.0011794	0.00185936	0	0.002258	0.000108366	0.00112092	0.00105048	0.00184594	8.05672e-05	0.00151565	0.00130455	0.000725537	0.00135593	6.42137e-05	0.000935997	0.000456517	0.000180742	0.000935427	0.000215216	0.00109649	5.35189e-05	0.000731501	0.000481078	0.00154387	0.000230266	0.00130937	Bacteria	Proteobacteria	Alphaproteobacteria	Parvibaculales	PS1 clade	NA	NA
ASV_184	0.00102083	0.00134321	0.000169033	0	0.000245435	0	0.00198316	0.00210096	0.000527411	0.000120851	0.000560132	0.0008697	0.00121703	0.000598205	0	0.00022593	0.00178042	0.00257557	0.000793696	0	0.000677245	0.000107038	0.00231	0.00288647	0.0010183	4.60532e-05	0.000714201	Bacteria	Proteobacteria	Gammaproteobacteria	B2M28	NA	NA	NA
ASV_185	0.00200386	0.00271917	0.000507099	0	0.00049087	7.22439e-05	0.00298911	0.0023344	0.000879018	4.02836e-05	0.000724876	0.00167728	0.00194257	0.000677966	0	0.000419585	0.00054782	0.000722968	0.000141731	0	9.67492e-05	0	0.001232	0.00166774	0.000427028	4.60532e-05	0.000297584	Bacteria	Desulfobacterota	Desulfuromonadia	Desulfuromonadales	Geopsychrobacteraceae	Desulfuromusa	NA
ASV_186	0.00026466	0.000229328	0.000971941	4.26094e-05	0.00127626	7.22439e-05	0.000919725	0.0011672	0.0050983	0.000322269	0.00678748	0.000248486	0.000187235	0.000638086	3.21069e-05	0.00103282	0.000319562	0	0.000340155	0.000914667	0.000386997	5.35189e-05	0.000154	9.62155e-05	0.000689814	0.000460532	0.000773717	Bacteria	Campylobacterota	Campylobacteria	Campylobacterales	Arcobacteraceae	Pseudarcobacter	NA
ASV_188	0.00223071	0.00199843	0.00147904	0	0.00132535	3.61219e-05	0.00120714	0.000758681	0.00117202	0	0.000658979	0.00201895	0.00299576	0.00195414	6.42137e-05	0.00116193	4.56517e-05	9.0371e-05	0.000425194	5.38039e-05	6.44995e-05	0	0.0003465	0.000449006	0.000427028	0	0.00122009	Bacteria	Verrucomicrobiota	Kiritimatiellae	Kiritimatiellales	Kiritimatiellaceae	R76-B128	NA
ASV_189	0.000340278	0.000131044	0.000929682	0	0.00107991	0	0.000344897	0.000525241	0.000644613	4.02836e-05	0.000790774	0.000217425	0.000397875	0.000558325	3.21069e-05	0.000290482	0.00219128	0.00149112	0.00362832	0.000376628	0.00345072	5.35189e-05	0.000847001	0.000930083	0.00187235	0.000414479	0.00193429	Bacteria	Proteobacteria	Gammaproteobacteria	Pseudomonadales	Halieaceae	Marimicrobium	NA
ASV_190	0.00128549	0.000753505	0.00118323	8.52188e-05	0.00127626	0.000108366	0.000114966	8.75401e-05	0.00096692	0.000161134	0.000757825	0.000279547	0.000280853	0.00103689	3.21069e-05	0.000548688	0.0014152	0.00162668	0.00280628	0.000914667	0.00287023	0.000160557	0.001232	0.000481078	0.00144532	0.000230266	0.00202357	Bacteria	Proteobacteria	Alphaproteobacteria	Rhodobacterales	Rhodobacteraceae	Sulfitobacter	NA
ASV_191	0.00245756	0.00226052	0.000507099	4.26094e-05	0.000245435	0.000144488	0.00160952	0.00236358	0.000263705	0	0.000329489	0.00316819	0.00339364	0.000638086	6.42137e-05	0.000193655	0.000410865	0.000677782	2.83463e-05	0.000161412	0.000161249	0	0.000693001	0.00118666	0.000229938	0	0.000238067	Bacteria	Actinobacteriota	Acidimicrobiia	Microtrichales	Microtrichaceae	NA	NA
ASV_193	0.00238194	0.00229328	0.00105646	4.26094e-05	0.00117809	3.61219e-05	0.000833501	0.0013131	0.000849717	8.05672e-05	0.00062603	0.00323032	0.00250427	0.00171486	0.000128427	0.000548688	0.00027391	0.000225927	0.000255117	0.000161412	9.67492e-05	0	0.000654501	0.000769724	0.000427028	9.21065e-05	0.0003571	Bacteria	Proteobacteria	Alphaproteobacteria	Rhodobacterales	Rhodobacteraceae	Boseongicola	NA
ASV_194	0.000567129	0.000556939	0.000507099	0	0.000147261	3.61219e-05	0.000890984	0.0011672	0.00049811	8.05672e-05	0.000461285	0.000496972	0.000702132	0.000119641	3.21069e-05	0.000193655	0.00328692	0.00361484	0.00155905	0.000161412	0.00154799	0	0.002387	0.00262989	0.00118254	4.60532e-05	0.000892751	Bacteria	Bacteroidota	Bacteroidia	Flavobacteriales	Flavobacteriaceae	Eudoraea	NA
ASV_195	0.00151234	0.00147425	0.000422583	0	0.000196348	0	0.00158078	0.00177998	0.000263705	0	0.000230643	0.00118031	0.00140426	0.000159521	0	9.68273e-05	0.00296736	0.00397632	0.000595272	5.38039e-05	0.000354747	5.35189e-05	0.0019635	0.00234124	0.000427028	4.60532e-05	0.000446375	Bacteria	Myxococcota	Polyangia	Polyangiales	Sandaracinaceae	NA	NA
ASV_196	0.00136111	0.00131044	0.000760649	0	0.000441783	3.61219e-05	0.000862242	0.00105048	0.00099622	0	0.000724876	0.000776518	0.00124043	0.000757727	0	0.00061324	0.000867382	0.00347928	0.00138897	0.000161412	0.000741744	0.000107038	0.0011165	0.00121873	0.00121539	0	0.00139864	Bacteria	Proteobacteria	Gammaproteobacteria	Gammaproteobacteria Incertae Sedis	Unknown Family	NA	NA
ASV_197	7.56172e-05	3.27611e-05	0.000507099	0.00191742	0.000343609	0.00169773	0	8.75401e-05	0.000380908	0.00290042	0.000527183	0.000124243	7.02132e-05	0.000797607	0.00192641	0.00151696	9.13034e-05	0.000948895	0.000566926	0.00419671	0.000709494	0.000321113	0.0003465	9.62155e-05	0.000919752	0.0042369	0.000952268	Bacteria	Proteobacteria	Gammaproteobacteria	Enterobacterales	Psychromonadaceae	Psychromonas	NA
ASV_198	3.78086e-05	3.27611e-05	0	0.00259917	4.9087e-05	0.004443	0	2.918e-05	5.86012e-05	0.00366581	6.58979e-05	0	0	3.98804e-05	0.00446285	6.45515e-05	0	0	0	0.00242118	0	0.00620819	3.85e-05	0	6.56965e-05	0.00326978	2.97584e-05	Bacteria	Bacteroidota	Bacteroidia	Flavobacteriales	Flavobacteriaceae	NS4 marine group	NA
ASV_199	0.000604938	0.000622461	0.00147904	0	0.000687218	3.61219e-05	0.00123588	0.000641961	0.00117202	0.000161134	0.000724876	0.000559093	0.000468088	0.000598205	0	6.45515e-05	0.00228258	0.00230446	0.00198424	0.000430432	0.00177374	0	0.001463	0.00134702	0.000919752	0.000184213	0.00122009	Bacteria	Bacteroidota	Bacteroidia	Flavobacteriales	Flavobacteriaceae	Actibacter	NA
ASV_200	0.00120988	0.0017691	0.000802907	0	0.000785392	0	0.00146581	0.0011672	0.000761815	0.000120851	0.000263591	0.00198789	0.00177873	0.00115653	3.21069e-05	0.000484136	0.000958685	0.00198816	0.000368502	0	0.000838493	5.35189e-05	0.0010395	0.00160359	0.000722662	0.00013816	0.000446375	Bacteria	Actinobacteriota	Acidimicrobiia	Microtrichales	Ilumatobacteraceae	Ilumatobacter	NA
ASV_201	0.00166358	0.00104836	0.00143678	0	0.001129	7.22439e-05	0.00114966	0.000992121	0.000908318	0.000322269	0.00108731	0.000279547	0.000678728	0.00107677	6.42137e-05	0.000774618	0.000867382	0.00122001	0.000623618	0.000430432	0.000806244	0	0.0011165	0.000962155	0.00154387	0.000276319	0.00202357	Bacteria	Spirochaetota	Spirochaetia	Spirochaetales	Spirochaetaceae	Spirochaeta 2	NA
ASV_203	0.00291126	0.00334163	0.00118323	0	0.000638131	7.22439e-05	0.001667	0.0010213	0.00125993	8.05672e-05	0.000560132	0.00183258	0.000748941	0.00107677	0	0.000419585	0.000776079	0.00103927	0.000255117	5.38039e-05	0.000322497	0	0.000731501	0.00086594	0.000624117	4.60532e-05	0.000416617	Bacteria	Proteobacteria	Alphaproteobacteria	Rhodobacterales	Rhodobacteraceae	NA	NA
ASV_204	0.00238194	0.00216223	0.000718391	0	0.000441783	3.61219e-05	0.00204064	0.0016049	0.000410208	0	0.000395387	0.00267122	0.0026681	0.00131605	3.21069e-05	0.000258206	0.000593472	0.000271113	0.00022677	5.38039e-05	0.000193498	0	0.001001	0.000769724	0.000262786	4.60532e-05	0.000148792	Bacteria	Actinobacteriota	Acidimicrobiia	Actinomarinales	NA	NA	NA
ASV_205	0.00230633	0.00262089	0.000676133	0	0.00049087	7.22439e-05	0.00186819	0.0018967	0.000879018	0.000120851	0.000691928	0.00124243	0.00102979	0.000199402	9.63206e-05	0.000322758	0.000639123	0.00108445	0.000311809	5.38039e-05	0.000257998	0	0.0014245	0.00198845	0.000788359	9.21065e-05	0.000297584	Bacteria	Desulfobacterota	Desulfuromonadia	Desulfuromonadales	Geopsychrobacteraceae	Desulfuromusa	NA
ASV_206	0.000718364	0.000753505	0.00156356	4.26094e-05	0.00196348	3.61219e-05	0.000459863	0.000525241	0.00137713	0.000120851	0.00164745	0.001025	0.000889367	0.00107677	0	0.00112965	0.000684775	0.000406669	0.00167243	0.000215216	0.00128999	0	0.000385	0.000705581	0.00193805	9.21065e-05	0.000862993	Bacteria	Proteobacteria	Gammaproteobacteria	Gammaproteobacteria Incertae Sedis	Unknown Family	NA	NA
ASV_208	0.00166358	0.00170358	0.0010142	4.26094e-05	0.000343609	0.000144488	0.00126462	0.00140064	0.00049811	8.05672e-05	0.000230643	0.00220531	0.00196597	0.000917248	3.21069e-05	0.000258206	0.00173476	0.00126519	0.000425194	0.000215216	0.000548246	5.35189e-05	0.000731501	0.00137909	0.000328483	0.00013816	0.000624926	Bacteria	Actinobacteriota	Acidimicrobiia	Microtrichales	Ilumatobacteraceae	Ilumatobacter	NA
ASV_209	0.000113426	6.55222e-05	0.00135227	0	0.00186531	7.22439e-05	0.000661053	5.83601e-05	0.00172874	0.00056397	0.00266886	0.000248486	0	0.000398804	0.000288962	0.000290482	0.000639123	4.51855e-05	0.00158739	0.000699451	0.00161249	5.35189e-05	0.000731501	0.000160359	0.00239792	0.000368426	0.00303535	Bacteria	Bacteroidota	Bacteroidia	Bacteroidetes VC2.1 Bac22	NA	NA	NA
ASV_210	0.000567129	0.000524178	0.00126775	8.52188e-05	0.000932653	0	0.000919725	0.000525241	0.00155293	8.05672e-05	0.00131796	0.0008697	0.000702132	0.00143569	9.63206e-05	0	0.000913034	0.000587411	0.00138897	0.000107608	0.00112874	5.35189e-05	0.001001	0.00086594	0.00213514	0.000230266	0.00184502	Bacteria	Bacteroidota	Bacteroidia	Flavobacteriales	Flavobacteriaceae	Aquibacter	NA
ASV_211	0.000151234	0.000163806	0.00118323	0.000127828	0.00260161	0.00018061	0	5.83601e-05	0.000908318	0.000161134	0.00191104	0.000745457	0.000140426	0.00179462	0.000128427	0.00823032	4.56517e-05	0	0.00104881	0.000107608	0.000548246	0	3.85e-05	0.000128287	0.000591269	0.000368426	0.000416617	Bacteria	Proteobacteria	Gammaproteobacteria	Enterobacterales	Moritellaceae	Moritella	dasanensis
ASV_212	0.00102083	0.00137597	0.000802907	0	0.000539957	7.22439e-05	0.00132211	0.00192588	0.000791116	0.000120851	0.00102142	0.00183258	0.00177873	0.000877368	0	0.000484136	0.000913034	0.00117482	0.000283463	0	0.000225748	0	0.0010395	0.00153945	0.000788359	9.21065e-05	0.000446375	Bacteria	Bacteroidota	Bacteroidia	Flavobacteriales	Flavobacteriaceae	Maritimimonas	NA
ASV_213	0.0013233	0.0011794	0.00266227	0	0.00191439	3.61219e-05	0.00020119	0.000846221	0.00128923	0.000161134	0.000757825	0.00170834	0.00138086	0.00235294	3.21069e-05	0.000903721	0.000502168	0.000180742	0.00045354	0.000215216	0.000257998	0	0.000693001	0.000449006	0.00121539	0	0.000862993	Bacteria	Bacteroidota	Bacteroidia	Chitinophagales	Saprospiraceae	NA	NA
ASV_214	0.000756172	0.00153977	0.000760649	0	0.000392696	0	0.00120714	0.00242194	0.000673914	8.05672e-05	0.000691928	0.000683336	0.00112341	0.000518445	0	0.000129103	0.00109564	0.00131038	0.000340155	5.38039e-05	0.000257998	0	0.0025795	0.00266196	0.00075551	0	0.000773717	Bacteria	Bacteroidota	Ignavibacteria	Ignavibacteriales	PHOS-HE36	NA	NA
ASV_215	0.000302469	0.000262089	0.000971941	4.26094e-05	0.00166896	3.61219e-05	0.000661053	0.000379341	0.00234405	0.000926523	0.00240527	0.000465911	0.000468088	0.000438684	6.42137e-05	0	0.00104999	0.00103927	0.00136062	0.000538039	0.00151574	5.35189e-05	0.000693001	0.000481078	0.00131393	9.21065e-05	0.0017855	Bacteria	Bacteroidota	Bacteroidia	Flavobacteriales	Flavobacteriaceae	Lutimonas	NA
ASV_217	0.000793981	0.000491417	0.00164807	0	0.00127626	7.22439e-05	0.00169574	0.000758681	0.00237335	0	0.00144975	0.000590154	0.000538301	0.00143569	0.000160534	0.000387309	0.000684775	0.000632597	0.00113385	0.000161412	0.00103199	0	0.000385	0.000384862	0.00121539	0	0.00127961	Bacteria	Bacteroidota	Bacteroidia	Flavobacteriales	Flavobacteriaceae	NA	NA
ASV_219	0.000491512	0.000491417	0.00185936	4.26094e-05	0.00122717	0.00018061	0.000488604	0.000875401	0.00105482	0.000322269	0.000560132	0.000528032	0.000702132	0.000997009	6.42137e-05	0.000322758	0.00164346	0.00103927	0.00161574	0.000215216	0.00251548	0.000160557	0.000731501	0.000705581	0.00124823	0.000276319	0.000922509	Bacteria	Actinobacteriota	Acidimicrobiia	Microtrichales	Ilumatobacteraceae	Ilumatobacter	NA
ASV_221	0.00105864	0.000851789	0.00118323	4.26094e-05	0.000589044	0.000144488	0.000517345	0.000875401	0.000556711	0.000120851	0.000428336	0.00208107	0.00131065	0.00135593	3.21069e-05	0.000710067	0.000365213	0.000632597	0.0011622	0.00026902	0.00164474	0.000107038	0.000962501	0.000801796	0.00108399	0.000184213	0.00119033	Bacteria	Proteobacteria	Gammaproteobacteria	Arenicellales	Arenicellaceae	Arenicella	NA
ASV_222	0.00105864	0.00134321	4.22583e-05	4.26094e-05	4.9087e-05	0	0.00135085	0.00140064	0.000263705	4.02836e-05	0.000329489	0.00108713	0.00079575	0.000279163	0	6.45515e-05	0.00173476	0.00542226	0.000368502	0	0.000257998	0	0.0019635	0.00282232	0.000361331	4.60532e-05	0.00017855	Bacteria	Proteobacteria	Gammaproteobacteria	Thiotrichales	Thiotrichaceae	NA	NA
ASV_223	0.00105864	0.00180186	0.000591616	4.26094e-05	0.000687218	3.61219e-05	0.00198316	0.0013131	0.00140643	4.02836e-05	0.00115321	0.00201895	0.00138086	0.000757727	6.42137e-05	0.000645515	0.000410865	0.000135556	0.000283463	5.38039e-05	0.000451496	0	0.000924001	0.000641437	0.000788359	4.60532e-05	0.000565409	Bacteria	Nitrospirota	Thermodesulfovibrionia	NA	NA	NA	NA
ASV_224	0.00102083	0.00101559	0.000929682	4.26094e-05	0.00157078	3.61219e-05	0.00109217	0.00110884	0.00114272	0.000161134	0.000856672	0.00195683	0.00114682	0.00127617	9.63206e-05	0.000677791	0.00054782	0.000135556	0.000907081	0.000107608	0.000773994	0	0.000885501	0.0010263	0.000854055	0	0.000535651	Bacteria	Proteobacteria	Gammaproteobacteria	Gammaproteobacteria Incertae Sedis	Unknown Family	NA	NA
ASV_225	0.000945215	0.00111388	0.000845166	8.52188e-05	0.00049087	0	0.00132211	0.0011672	0.00049811	4.02836e-05	0.000461285	9.31822e-05	0.000912772	0.000518445	6.42137e-05	0.000516412	0.00228258	0.00198816	0.000907081	0.000161412	0.000999742	0.000107038	0.0014245	0.00160359	0.00108399	0.00013816	0.000684442	Bacteria	Proteobacteria	Gammaproteobacteria	Thiotrichales	Thiotrichaceae	NA	NA
ASV_226	0.000189043	0.000163806	0.000929682	4.26094e-05	0.001129	0	0.000488604	0.0001459	0.000615312	0.000322269	0.000362438	0.000403789	0.000187235	0.000677966	6.42137e-05	0.000580964	0.00082173	0.000722968	0.00232439	0.000968471	0.00312822	0	0.000770001	0.000481078	0.00180666	0.000828958	0.00223188	Bacteria	Proteobacteria	Alphaproteobacteria	Rhodobacterales	Rhodobacteraceae	Halocynthiibacter	arcticus
ASV_228	0.00170139	0.00232604	0.000338066	0	0.000392696	3.61219e-05	0.00152329	0.00177998	0.000322307	4.02836e-05	0.000230643	0.00183258	0.00290215	0.000717846	3.21069e-05	0.00022593	0.000456517	0.000722968	0.000170078	0	0.000161249	0	0.001155	0.00105837	0.000131393	0	0.000208309	Bacteria	Proteobacteria	Gammaproteobacteria	Steroidobacterales	Woeseiaceae	Woeseia	NA
ASV_229	0.000907407	0.000720744	0.00122549	0	0.00147261	3.61219e-05	0.000488604	0.000408521	0.00096692	8.05672e-05	0.000889621	0.000714397	0.00058511	0.000917248	3.21069e-05	0.000548688	0.000913034	0.000768153	0.00164408	0.000161412	0.00170924	0.000107038	0.000731501	0.000769724	0.00151102	4.60532e-05	0.00163671	Bacteria	Proteobacteria	Gammaproteobacteria	Gammaproteobacteria Incertae Sedis	Unknown Family	NA	NA
ASV_231	0.00120988	0.00108112	0.00135227	0	0.000883566	0	0.00106343	0.00107966	0.000937619	4.02836e-05	0.00121911	0.00121137	0.00131065	0.00103689	9.63206e-05	0.000645515	0.000639123	0.000451855	0.00076535	0.000161412	0.000612745	0	0.000847001	0.000641437	0.0010183	0.00013816	0.000952268	Bacteria	Proteobacteria	Gammaproteobacteria	Gammaproteobacteria Incertae Sedis	Unknown Family	NA	NA
ASV_232	0.000453703	0.000917311	0.00177485	0.000213047	0.00171804	0	0.000373638	0.000496061	0.000791116	0.000161134	0.000691928	0.000993943	0.00102979	0.00159521	0.000192641	0.000871446	0.000730427	0.00049704	0.00124724	0.000215216	0.000999742	0	0.000808501	0.000769724	0.00114969	0.000598692	0.000922509	Bacteria	Bacteroidota	Bacteroidia	Flavobacteriales	Flavobacteriaceae	NA	NA
ASV_234	0.00151234	0.00134321	0.000549358	0	0.000392696	7.22439e-05	0.00109217	0.0016049	0.000586012	0.000161134	0.000329489	0.00254698	0.00182554	0.00135593	3.21069e-05	3.22758e-05	0.000639123	0.000722968	0.000368502	0.000591843	0.000193498	0.000107038	0.001001	0.00112251	0.000427028	0.000184213	0.000386859	Bacteria	Bacteroidota	Bacteroidia	Flavobacteriales	Flavobacteriaceae	NA	NA
ASV_235	0.00102083	0.00114664	0.000971941	4.26094e-05	0.000785392	0.000288976	0.00040238	0.000758681	0.000791116	0.000201418	0.000362438	0.00108713	0.00110001	0.00119641	9.63206e-05	0.000774618	0.000913034	0.00117482	0.000566926	0.00112988	0.00135449	0.000107038	0.000462	0.000641437	0.000854055	0.000828958	0.00113082	Bacteria	Proteobacteria	Alphaproteobacteria	Rhodobacterales	Rhodobacteraceae	NA	NA
ASV_236	0.000983024	0.000786267	0.000464841	0.000255656	0.000932653	0.000144488	0.000258673	0.000525241	0.000322307	0.00044312	0.000691928	0.00043485	0.000912772	0.000877368	0.000288962	0.000322758	0.0012326	0.00153631	0.00136062	0.000860863	0.00193498	0.000107038	0.000616001	0.000898012	0.00124823	0.000921065	0.00101178	Bacteria	Proteobacteria	Alphaproteobacteria	Rhodobacterales	Rhodobacteraceae	Yoonia-Loktanella	NA
ASV_237	0.00170139	0.00140873	0.000591616	8.52188e-05	0.000441783	0.00018061	0.000747277	0.000962941	0.000380908	8.05672e-05	0.000428336	0.000900761	0.00152129	0.00199402	9.63206e-05	0.00083917	0.00104999	0.000587411	0.000878735	0.000699451	0.000644995	0.000107038	0.000654501	0.000833868	0.000854055	0.000322373	0.000505892	Bacteria	Proteobacteria	Alphaproteobacteria	Caulobacterales	Hyphomonadaceae	Robiginitomaculum	NA
ASV_242	0.00105864	0.000687983	0.000422583	0	0.000245435	0	0.00060357	0.00151736	0.000146503	0	0.000263591	0.000465911	0.000702132	3.98804e-05	0	9.68273e-05	0.00255649	0.00438299	0.000680311	0.000107608	0.000451496	0	0.0021945	0.00285439	0.000459876	0	0.000416617	Bacteria	Proteobacteria	Gammaproteobacteria	Steroidobacterales	Woeseiaceae	Woeseia	NA
ASV_243	0.000340278	9.82833e-05	0.00156356	0.000170438	0.00161987	0.000108366	0.000258673	0.00011672	0.000908318	0.000281985	0.000988468	0.000652275	0.00037447	0.00247258	0.000385282	0.00154924	0.000639123	9.0371e-05	0.0011055	0.00193694	0.000967492	0	0.000385	9.62155e-05	0.00105114	0.00184213	0.000892751	Bacteria	Bacteroidota	Bacteroidia	Flavobacteriales	Flavobacteriaceae	NA	NA
ASV_244	0.00166358	0.00226052	0.000169033	0	0.000294522	3.61219e-05	0.00123588	0.00245112	0.000293006	4.02836e-05	9.88468e-05	0.00180152	0.00259789	0.000398804	3.21069e-05	0.000161379	0.000593472	0.000948895	2.83463e-05	0	0.000128999	0	0.000847001	0.00128287	0.00019709	0	0.00017855	Bacteria	Actinobacteriota	Acidimicrobiia	Actinomarinales	NA	NA	NA
ASV_245	0.00105864	0.00104836	0.000760649	0	0.000932653	7.22439e-05	0.000632311	0.000583601	0.000908318	0.000161134	0.000823723	0.000528032	0.000631919	0.000877368	0	0.000129103	0.00182607	0.00117482	0.00130393	0.000430432	0.000806244	5.35189e-05	0.0011935	0.0010263	0.00124823	0.000276319	0.00113082	Bacteria	Bacteroidota	Bacteroidia	Flavobacteriales	Crocinitomicaceae	NA	NA
ASV_246	0.000567129	0.000393133	0.000676133	0.000127828	0.000392696	3.61219e-05	0.000459863	0.00026262	0.00099622	0.000241702	0.000691928	0.000776518	0.000631919	0.000797607	6.42137e-05	0.000355033	0.00114129	0.00180742	0.00195589	0.000807059	0.00212848	0.000107038	0.000462	0.000513149	0.00105114	0.000598692	0.00133913	Bacteria	Bacteroidota	Bacteroidia	Chitinophagales	Saprospiraceae	NA	NA
ASV_247	0.000869598	0.00111388	0.000676133	0	0.00049087	3.61219e-05	0.00163826	0.00151736	0.00096692	0	0.00125206	0.00149091	0.00121703	0.000837488	0	0.000419585	0.000410865	0.000722968	0.000368502	0.000107608	0.000257998	0	0.000924001	0.00115459	0.00075551	4.60532e-05	0.000714201	Bacteria	Desulfobacterota	Desulfobulbia	Desulfobulbales	Desulfobulbaceae	NA	NA
ASV_248	0.000226852	0	0.00139452	4.26094e-05	0.00098174	0	2.87414e-05	0.0001459	0.000673914	0.000281985	0.000955519	0.000279547	0.000304257	0.000438684	6.42137e-05	0.000580964	0.000958685	0.000361484	0.00289132	0.000645647	0.00283798	0	0.000462	0.000449006	0.00177381	0.000414479	0.00166647	Bacteria	Bacteroidota	Bacteroidia	Flavobacteriales	Flavobacteriaceae	NA	NA
ASV_250	0.00109645	0.00121216	0.000887424	0.000127828	0.000883566	0.000505707	0.000747277	0.000875401	0.00046881	0.000322269	0.000494234	0.000745457	0.000959581	0.00143569	0.000160534	0.000322758	0.000730427	0.00153631	0.000623618	0.00118369	0.000548246	5.35189e-05	0.000731501	0.000962155	0.000886903	0.000736852	0.000476134	Bacteria	Bacteroidota	Bacteroidia	Flavobacteriales	Flavobacteriaceae	NA	NA
ASV_251	0.000189043	0.000163806	0.00177485	4.26094e-05	0.00122717	3.61219e-05	0.00020119	0.00023344	0.000908318	0.000402836	0.000790774	0.000155304	0.000234044	0.00191426	0.000481603	0.000774618	0.000730427	0.000813339	0.00150235	0.00188314	0.00180599	0	0.000500501	0.000513149	0.000821207	0.000967118	0.00116058	Bacteria	Bacteroidota	Bacteroidia	Flavobacteriales	Flavobacteriaceae	Pseudofulvibacter	NA
ASV_252	0.00147454	0.00153977	0.00114097	0	0.000392696	0.000108366	0.00163826	0.00142982	0.000439509	4.02836e-05	0.00029654	0.00201895	0.00184895	0.00123629	6.42137e-05	0.000355033	0.000319562	0.000225927	0.000311809	0.000161412	0.000257998	0	0.000654501	0.000930083	0.000295634	9.21065e-05	0.000535651	Bacteria	Proteobacteria	Alphaproteobacteria	Rhodobacterales	Rhodobacteraceae	Silicimonas	NA
ASV_253	0.000491512	0.000229328	0.000887424	8.52188e-05	0.00132535	7.22439e-05	0.000459863	0.000379341	0.00348677	0.000765388	0.00411862	3.10607e-05	9.36176e-05	0.000119641	6.42137e-05	0	0.000410865	0	0.000623618	0.000430432	0.000451496	5.35189e-05	0.000577501	0.000192431	0.00108399	0.000644745	0.00163671	Bacteria	Bacteroidota	Bacteroidia	Flavobacteriales	Flavobacteriaceae	NA	NA
ASV_254	0.000983024	0.00147425	0.000295808	0	0.000539957	0	0.000948467	0.00125474	0.000293006	8.05672e-05	0.000230643	0.001025	0.000865963	0.000119641	0	9.68273e-05	0.00159781	0.00298224	0.000340155	5.38039e-05	0.000225748	0.000107038	0.00154	0.00298268	0.000459876	0.00013816	0.000476134	Bacteria	Bacteroidota	Bacteroidia	Cytophagales	Cyclobacteriaceae	NA	NA
ASV_255	0.00026466	0.000131044	0.00249324	0	0.00284704	0	0.000258673	0.0002918	0.00249055	0.000120851	0.00266886	9.31822e-05	0	0.000837488	0.000192641	0.00100055	4.56517e-05	0.000225927	0.00141731	0.000699451	0.000741744	0	0.0001155	6.41437e-05	0.000886903	0.000322373	0.00122009	Bacteria	Proteobacteria	Gammaproteobacteria	Enterobacterales	Psychromonadaceae	Psychromonas	NA
ASV_256	0.00117207	0.00127768	0.000338066	0	9.8174e-05	3.61219e-05	0.000890984	0.00134228	0.000322307	4.02836e-05	0.00029654	0.000528032	0.000257448	0.000239282	0	0	0.00146085	0.00411188	0.000311809	0.000161412	0.000128999	0	0.002849	0.00327133	0.000394179	4.60532e-05	0.000119033	Bacteria	Proteobacteria	Gammaproteobacteria	Thiotrichales	Thiotrichaceae	NA	NA
ASV_257	0.00109645	0.00127768	0.000422583	8.52188e-05	0.00049087	3.61219e-05	0.000977208	0.0011672	0.000527411	4.02836e-05	0.000329489	0.000776518	0.00121703	0.000598205	3.21069e-05	9.68273e-05	0.00136955	0.00153631	0.00076535	0	0.000935243	0.000160557	0.001309	0.00186017	0.000689814	0	0.000624926	Bacteria	Proteobacteria	Alphaproteobacteria	Rhizobiales	Rhizobiales Incertae Sedis	Anderseniella	NA
ASV_258	0.000793981	0.000360372	0.00266227	0	0.00220891	3.61219e-05	0.00060357	0.00026262	0.00125993	0.000120851	0.000988468	0.000124243	0.000280853	0.00163509	9.63206e-05	0.00164606	0.000639123	0.000135556	0.00102047	0.000215216	0.000967492	0.000107038	0.000308	0.000513149	0.000821207	0.000368426	0.00124985	Bacteria	Verrucomicrobiota	Kiritimatiellae	WCHB1-41	NA	NA	NA
ASV_260	0.000151234	9.82833e-05	0.000464841	0	0.000392696	7.22439e-05	0.00020119	0.000496061	0.000410208	0.000201418	0.000329489	0.000155304	0.000187235	0.000119641	6.42137e-05	0	0.0027391	0.00284669	0.00331651	0.000107608	0.00303148	0	0.000885501	0.000737652	0.00121539	0.000184213	0.000654684	Bacteria	Bacteroidota	Bacteroidia	Flavobacteriales	Flavobacteriaceae	Actibacter	NA
ASV_261	0.000302469	0.000491417	0.00118323	0.000255656	0.000785392	0	0.000546087	0.00032098	0.000849717	0.000201418	0.00115321	0.000683336	0.000702132	0.00143569	3.21069e-05	3.22758e-05	0.00127825	0.000768153	0.00150235	0.000484235	0.00125774	0	0.000924001	0.000609365	0.00147817	0.00013816	0.00127961	Bacteria	Bacteroidota	Bacteroidia	Flavobacteriales	Flavobacteriaceae	Lutibacter	NA
ASV_263	3.78086e-05	3.27611e-05	4.22583e-05	0.00157655	4.9087e-05	0.00433463	0	0	5.86012e-05	0.00249758	3.29489e-05	0	0	0.000159521	0.0037565	0.000419585	0	0	5.66926e-05	0.0013989	0	0.00460262	3.85e-05	0	6.56965e-05	0.00294741	2.97584e-05	Bacteria	Bacteroidota	Bacteroidia	Flavobacteriales	Flavobacteriaceae	NS2b marine group	NA
ASV_264	0.00026466	0.000229328	0.00185936	0.000255656	0.00176713	0.000108366	0.000229931	0.0001459	0.000849717	0.000523687	0.000955519	0.000776518	0.000538301	0.0024327	0.000192641	0.00103282	0.00027391	0.000406669	0.000822042	0.00145271	0.00122549	0	0.000500501	0.000192431	0.0009526	0.000875012	0.000892751	Bacteria	Bacteroidota	Bacteroidia	Flavobacteriales	Flavobacteriaceae	Pseudofulvibacter	NA
ASV_265	0.00238194	0.00252261	0.000507099	4.26094e-05	0.000589044	0.000108366	0.00106343	0.00113802	0.000410208	4.02836e-05	0.000263591	0.00198789	0.00177873	0.000677966	3.21069e-05	0.000161379	0.000502168	0.000542226	0.000198424	0	0.000161249	0	0.000731501	0.00115459	0.000295634	0	0.000297584	Bacteria	Proteobacteria	Alphaproteobacteria	Rhizobiales	Rhizobiaceae	Cohaesibacter	NA
ASV_266	7.56172e-05	0	0	0.00609314	9.8174e-05	0.00487646	0	2.918e-05	0	0.00253787	3.29489e-05	0	0	0.000159521	0.00227959	0.000322758	4.56517e-05	0	0	0.00123749	6.44995e-05	0.00224779	0.0001155	0	0	0.00156581	5.95167e-05	Bacteria	Proteobacteria	Gammaproteobacteria	Pseudomonadales	Thioglobaceae	SUP05 cluster	NA
ASV_267	0.00105864	0.00127768	0.000633874	4.26094e-05	0.000539957	0.000108366	0.00123588	0.000612781	0.000644613	4.02836e-05	0.00029654	0.00180152	0.00100639	0.000957129	0	0.000322758	0.0012326	0.00122001	0.000566926	5.38039e-05	0.000451496	0	0.0011935	0.00118666	0.000854055	4.60532e-05	0.000743959	Bacteria	Proteobacteria	Alphaproteobacteria	Rhodobacterales	Rhodobacteraceae	NA	NA
ASV_268	0.00117207	0.00170358	0.000633874	4.26094e-05	0.000589044	3.61219e-05	0.000833501	0.00370587	0.00140643	0	0.00131796	0.000465911	0.000889367	0.000438684	0	0.000484136	0.000776079	0.000451855	5.66926e-05	5.38039e-05	6.44995e-05	0	0.00154	0.000384862	0.000427028	0	0.000119033	Bacteria	Desulfobacterota	Desulfuromonadia	Desulfuromonadales	Geopsychrobacteraceae	Desulfuromusa	NA
ASV_269	3.78086e-05	0	4.22583e-05	0.00417572	9.8174e-05	0.00335934	5.74828e-05	2.918e-05	0.000117202	0.00286014	0.000131796	0	0	3.98804e-05	0.00333911	0.000451861	0	0	0	0.00161412	0	0.00342521	3.85e-05	0	3.28483e-05	0.00175002	2.97584e-05	Bacteria	Proteobacteria	Alphaproteobacteria	SAR11 clade	Clade I	Clade Ib	NA
ASV_270	0.0017392	0.00262089	0.000295808	0	0.000294522	0.000108366	0.001667	0.00166326	0.000351607	4.02836e-05	0.000329489	0.00180152	0.00173193	0.00115653	0	0.000258206	0.00054782	0.000542226	0.000113385	0	9.67492e-05	0	0.000693001	0.000513149	0.000295634	0	0.000208309	Bacteria	Proteobacteria	Alphaproteobacteria	Rhizobiales	Rhizobiaceae	Cohaesibacter	NA
ASV_271	0.000491512	0.000229328	0.00135227	4.26094e-05	0.00161987	3.61219e-05	2.87414e-05	8.75401e-05	0.00102552	0.00056397	0.00135091	0.000714397	0.000187235	0.00251246	0.000288962	0.00377626	4.56517e-05	0.000451855	0.000481887	0.00156031	0.000354747	0	7.70001e-05	9.62155e-05	0.000295634	0.00115133	0.000654684	Bacteria	Proteobacteria	Gammaproteobacteria	Enterobacterales	Colwelliaceae	Colwellia	NA
ASV_274	0.00143673	0.000950072	0.000169033	4.26094e-05	0.000147261	0	0.00146581	0.00163408	0.000117202	0.000120851	0.000230643	0.000807579	0.00110001	0.000239282	0	0.000258206	0.00173476	0.00176223	0.000255117	0.000161412	0.000161249	0	0.001617	0.00272611	0.000427028	4.60532e-05	0.000119033	Bacteria	Proteobacteria	Gammaproteobacteria	NA	NA	NA	NA
ASV_275	0.000491512	0.000196567	0.00198614	0	0.00161987	3.61219e-05	0.000488604	0.00032098	0.00155293	0.000362552	0.00131796	0	9.36176e-05	0.000319043	0.000128427	9.68273e-05	0.000365213	4.51855e-05	0.00130393	0.000430432	0.000967492	0	0.000500501	0.000160359	0.0019052	0.000230266	0.00294608	Bacteria	Verrucomicrobiota	Kiritimatiellae	Kiritimatiellales	Kiritimatiellaceae	R76-B128	NA
ASV_276	3.78086e-05	0	0	0.00417572	0	0.0037928	0	0	0	0.00302127	6.58979e-05	0	0	0	0.00272908	0.000193655	0	0	5.66926e-05	0.00182933	0	0.0039604	0	0	0	0.00175002	5.95167e-05	Bacteria	Proteobacteria	Alphaproteobacteria	SAR11 clade	Clade I	Clade Ia	NA
ASV_277	0.000793981	0.00101559	0.000126775	0	0.000294522	0	0.00112092	0.00125474	0.000439509	4.02836e-05	0.000494234	0.00108713	0.000819154	0.000239282	0	0.000258206	0.00178042	0.00320817	0.000510233	0	0.000290248	0	0.0016555	0.00166774	0.000492724	0	0.000476134	Bacteria	Desulfobacterota	Desulfobulbia	Desulfobulbales	Desulfocapsaceae	NA	NA
ASV_278	3.78086e-05	0	4.22583e-05	0.00357919	0.000147261	0.00426239	2.87414e-05	2.918e-05	2.93006e-05	0.00286014	3.29489e-05	0	4.68088e-05	7.97607e-05	0.0023438	0.000645515	0	0	0	0.00225977	0	0.00331817	0	0	0	0.00156581	2.97584e-05	Bacteria	Proteobacteria	Alphaproteobacteria	SAR11 clade	NA	NA	NA
ASV_279	0	3.27611e-05	0.000126775	0.00276961	0.000147261	0.00462361	2.87414e-05	0	5.86012e-05	0.002699	0	3.10607e-05	0	7.97607e-05	0.00337122	3.22758e-05	0	0	0	0.00107608	6.44995e-05	0.00315761	0	0	3.28483e-05	0.00253293	2.97584e-05	Bacteria	Bacteroidota	Bacteroidia	Flavobacteriales	Cryomorphaceae	NA	NA
ASV_280	0.000226852	3.27611e-05	0.00105646	4.26094e-05	0.00098174	7.22439e-05	0.00149455	0.000408521	0.00210964	0.00120851	0.00339374	0.000186364	0.000187235	0.000717846	0.000128427	0.000387309	0.000136955	0.000316298	0.00076535	0.000914667	0.000644995	0.000160557	0.0001155	0.000192431	0.000591269	0.000644745	0.000714201	Bacteria	Bacteroidota	Bacteroidia	Cytophagales	Cyclobacteriaceae	NA	NA
ASV_281	0	0	4.22583e-05	0.00349397	0.000147261	0.005924	0	0	0	0.00205446	3.29489e-05	0	0	0.000119641	0.00224748	9.68273e-05	4.56517e-05	0	0	0.00129129	0	0.00358576	0	0	3.28483e-05	0.00193424	2.97584e-05	Bacteria	Bacteroidota	Bacteroidia	Flavobacteriales	NS9 marine group	NA	NA
ASV_282	0.000642746	0.000720744	0.00105646	0	0.0015217	3.61219e-05	0.000316156	0.00035016	0.00123062	0.000161134	0.00144975	9.31822e-05	0.000491492	0.000598205	3.21069e-05	0.000258206	0.000593472	0.00049704	0.00138897	0.000161412	0.00109649	0	0.000654501	0.000737652	0.00141248	9.21065e-05	0.0017855	Bacteria	Proteobacteria	Gammaproteobacteria	Gammaproteobacteria Incertae Sedis	Unknown Family	NA	NA
ASV_283	0.000378086	6.55222e-05	0.000591616	0	0.000638131	0	0.000287414	0.00023344	0.000849717	0.000201418	0.00108731	0.000186364	0	0.000279163	3.21069e-05	0.000290482	0.000730427	0.000135556	0.00133228	0.00026902	0.00183824	0	0.000847001	0.000224503	0.00220083	0.000506586	0.00386859	Bacteria	Verrucomicrobiota	Kiritimatiellae	WCHB1-41	NA	NA	NA
ASV_284	0.00113426	0.00163806	0.000507099	0	0.000147261	0	0.00129336	0.00169244	0.000146503	0	0.000263591	0.00192576	0.00168512	0.000518445	0	0.000290482	0.000730427	0.000994081	0.00022677	5.38039e-05	0.000322497	0	0.0010395	0.00144323	0.000262786	4.60532e-05	0.00017855	Bacteria	Proteobacteria	Gammaproteobacteria	Steroidobacterales	Woeseiaceae	Woeseia	NA
ASV_285	0	3.27611e-05	0.000126775	0.00255656	9.8174e-05	0.00451524	2.87414e-05	2.918e-05	2.93006e-05	0.0029407	3.29489e-05	0	0	0.000279163	0.00199062	0.000355033	0	4.51855e-05	2.83463e-05	0.00220596	0	0.00342521	7.70001e-05	0	6.56965e-05	0.00221056	0.000119033	Bacteria	Bacteroidota	Bacteroidia	Flavobacteriales	NS9 marine group	NA	NA
ASV_287	0	0	4.22583e-05	0.00153394	0.000147261	0.00382893	8.62242e-05	2.918e-05	0	0.00298099	3.29489e-05	3.10607e-05	0	0.000159521	0.00276119	0.000193655	0	0	0	0.00161412	6.44995e-05	0.00492374	0	0	3.28483e-05	0.00262503	5.95167e-05	Bacteria	Bacteroidota	Bacteroidia	Flavobacteriales	Flavobacteriaceae	NS4 marine group	NA
ASV_288	0.000718364	0.00157253	0.000126775	0	0.000294522	0	0.0011784	0.0017508	0.000293006	8.05672e-05	0.000428336	0.00118031	0.00102979	0.000159521	3.21069e-05	0	0.000958685	0.0037504	0.00022677	0.000161412	9.67492e-05	0	0.000808501	0.00198845	0.000328483	9.21065e-05	8.92751e-05	Bacteria	Proteobacteria	Gammaproteobacteria	Thiotrichales	Thiotrichaceae	NA	NA
ASV_289	0.00162577	0.00140873	0.000718391	0	0.000392696	3.61219e-05	0.000919725	0.00137146	0.000527411	8.05672e-05	0.000230643	0.00205001	0.00163831	0.000677966	0	0.000355033	0.000593472	0.00103927	0.000255117	5.38039e-05	0.000257998	0	0.000885501	0.000833868	0.000262786	0	0.000238067	Bacteria	Actinobacteriota	Acidimicrobiia	Actinomarinales	NA	NA	NA
ASV_290	0.000302469	6.55222e-05	0.00147904	0	0.00137444	0.000108366	0.000258673	0.000466881	0.00114272	0.000805672	0.00207578	9.31822e-05	0.000117022	0.000598205	6.42137e-05	0.000258206	0.00100434	0.000180742	0.00184251	0.000430432	0.00161249	0	0.000308	0.000288647	0.000985448	0.000506586	0.00113082	Bacteria	Bacteroidota	Bacteroidia	Flavobacteriales	Flavobacteriaceae	Lutibacter	NA
ASV_291	0.00143673	0.00170358	0.00118323	0	0.000539957	3.61219e-05	0.000517345	0.000758681	0.000527411	0	0.00029654	0.000559093	0.00184895	0.000638086	0	0.000290482	0.000913034	0.000451855	0.000822042	0.000107608	0.000709494	5.35189e-05	0.000654501	0.00118666	0.000788359	0	0.000446375	Bacteria	Planctomycetota	Planctomycetes	Planctomycetales	Rubinisphaeraceae	Fuerstia	NA
ASV_293	0.000189043	6.55222e-05	0.00169033	4.26094e-05	0.00132535	3.61219e-05	0.000546087	0.0001459	0.00134783	0.000241702	0.00128501	0.000217425	9.36176e-05	0.000239282	9.63206e-05	0.000258206	0.000730427	0.00049704	0.00155905	0.000484235	0.00164474	5.35189e-05	0.000462	0.000192431	0.00121539	0.000368426	0.0021426	Bacteria	Bacteroidota	Bacteroidia	Flavobacteriales	Flavobacteriaceae	NA	NA
ASV_294	3.78086e-05	0.000163806	0.000422583	4.26094e-05	0.000638131	0	0.000833501	0.000379341	0.00158223	0.000201418	0.00135091	0.000652275	7.02132e-05	0.000598205	3.21069e-05	0.000548688	0.000913034	0.000225927	0.00099212	0.00026902	0.00125774	0	0.000962501	0.000449006	0.00187235	0.000184213	0.00187478	Bacteria	Bacteroidota	Bacteroidia	Chitinophagales	Saprospiraceae	NA	NA
ASV_295	0.00117207	0.00209671	0.000971941	0	0.000736305	0	0.00100595	0.000933761	0.000703214	0	0.000790774	0.000652275	0.00147448	0.00103689	0	0.000419585	0.000502168	0.000722968	0.000510233	5.38039e-05	0.000161249	0	0.000616001	0.000769724	0.000525572	0	0.000476134	Bacteria	Proteobacteria	Gammaproteobacteria	Gammaproteobacteria Incertae Sedis	Unknown Family	NA	NA
ASV_296	0.000491512	0.00088455	0.000845166	0	0.000687218	3.61219e-05	0.000258673	0.0002918	0.000644613	4.02836e-05	0.000395387	0.000372729	0.000655323	0.000518445	6.42137e-05	0.000355033	0.00136955	0.000813339	0.00175747	0.00026902	0.00209623	0	0.000962501	0.000769724	0.00105114	0	0.00113082	Bacteria	Verrucomicrobiota	Verrucomicrobiae	Verrucomicrobiales	DEV007	NA	NA
ASV_297	0.00143673	0.00108112	0.000676133	8.52188e-05	0.000589044	0	0.00137959	0.0013131	0.00046881	4.02836e-05	0.000395387	0.00121137	0.00173193	0.000717846	0	0.00135558	0.000228258	0.000316298	0.000141731	0.000107608	0.000161249	0	0.000885501	0.000769724	0.000558421	4.60532e-05	0.000238067	Bacteria	Bacteroidota	Bacteroidia	Flavobacteriales	Flavobacteriaceae	Ulvibacter	NA
ASV_298	0.00026466	0.000163806	0.0015213	0.000383485	0.0015217	0.000252854	0.000114966	8.75401e-05	0.000908318	0.00112794	0.000955519	0.00111819	0.000163831	0.0020339	0.00112374	0.000193655	0.000502168	4.51855e-05	0.000481887	0.00161412	0.000548246	0.000267594	0.000385	0.000256575	0.00019709	0.00165792	0.000803476	Bacteria	Bacteroidota	Bacteroidia	Flavobacteriales	Crocinitomicaceae	Crocinitomix	NA
ASV_299	0.00105864	0.00150701	0.000507099	0	0.00049087	0	0.00189693	0.00134228	0.000644613	8.05672e-05	0.000395387	0.00111819	0.00182554	0.000358923	0	0.00022593	0.000228258	0.000225927	0.000283463	5.38039e-05	6.44995e-05	0	0.000924001	0.000962155	0.000427028	4.60532e-05	0.000773717	Bacteria	Actinobacteriota	Acidimicrobiia	Microtrichales	Microtrichaceae	NA	NA
ASV_300	7.56172e-05	9.82833e-05	0.000591616	0.000298266	0.001129	0.000614073	0	5.83601e-05	0.000439509	0.000926523	0.000724876	0.000248486	0.000117022	0.00167498	0.000834778	0.00406675	0.000593472	0	0.00161574	0.000807059	0.000322497	0	0.000154	0	0.000328483	0.00161186	0.0003571	Bacteria	Proteobacteria	Gammaproteobacteria	Enterobacterales	Colwelliaceae	Colwellia	aestuarii
ASV_301	0.00109645	0.00160529	0.000929682	0	0.000441783	0	0.000488604	0.0011672	0.000820417	0	0.000560132	0.00118031	0.00154469	0.000837488	0	0.000484136	0.00100434	0.00049704	0.000425194	0.000107608	0.000483746	5.35189e-05	0.000500501	0.000481078	0.000689814	0	0.000714201	Bacteria	Bacteroidota	Bacteroidia	Chitinophagales	Saprospiraceae	Portibacter	NA
ASV_302	0.000793981	0.00114664	0.000126775	0	0.000245435	3.61219e-05	0.00100595	0.000962941	0.000117202	0	9.88468e-05	0.000900761	0.000936176	0	0	3.22758e-05	0.00278475	0.00384077	0.000170078	5.38039e-05	0.000322497	0	0.00154	0.00202053	0.000164241	4.60532e-05	0.000208309	Bacteria	Myxococcota	Polyangia	Polyangiales	Sandaracinaceae	NA	NA
ASV_303	0.000907407	0.000982833	0.000380325	0.000170438	0.00049087	0.000216732	0.000919725	0.000671141	0.000351607	0.000241702	0.000428336	0.00161516	0.00102979	0.000757727	9.63206e-05	0.00061324	0.000776079	0.000677782	0.000311809	0.000430432	0.000548246	0.000107038	0.000731501	0.000737652	0.000427028	0.00142765	0.000714201	Bacteria	Proteobacteria	Gammaproteobacteria	Thiotrichales	Thiotrichaceae	Cocleimonas	NA
ASV_304	0.00139892	0.00111388	0.000464841	0	0.000343609	0	0.000661053	0.000554421	0.000820417	0	0.00029654	0.000372729	0.000819154	0.000518445	0	0.000129103	0.00159781	0.00149112	0.000850388	5.38039e-05	0.00103199	0	0.001309	0.00141116	0.000722662	4.60532e-05	0.000624926	Bacteria	Planctomycetota	Planctomycetes	Pirellulales	Pirellulaceae	Rhodopirellula	NA
ASV_305	0.0013233	0.00147425	8.45166e-05	0	0	7.22439e-05	0.00135085	0.0016049	0.000205104	0	0.000131796	0.00192576	0.00196597	0.000319043	0	0.000290482	0.000410865	0.000632597	2.83463e-05	0	6.44995e-05	0	0.0011935	0.00157152	0.000394179	0	0.000208309	Bacteria	Proteobacteria	Gammaproteobacteria	Steroidobacterales	Woeseiaceae	Woeseia	NA
ASV_306	0.000793981	0.000556939	0.0010142	4.26094e-05	0.000589044	0	0.000344897	0.000466881	0.00140643	4.02836e-05	0.000889621	0.000155304	0.000351066	0.000797607	0	0.000161379	0.000593472	0.000271113	0.0011622	0.000161412	0.00106424	0	0.0012705	0.00115459	0.00134678	0.000184213	0.00151768	Bacteria	Planctomycetota	Planctomycetes	Pirellulales	Pirellulaceae	NA	NA
ASV_307	0.00166358	0.00144149	0.000464841	4.26094e-05	0.000392696	7.22439e-05	0.000776018	0.0016049	0.000380908	4.02836e-05	0.000329489	0.00220531	0.00154469	0.000638086	3.21069e-05	0.000355033	0.000593472	0.000225927	0.00022677	0.000107608	0.000193498	0	0.000885501	0.000930083	0.000164241	9.21065e-05	0.000297584	Bacteria	Proteobacteria	Gammaproteobacteria	Arenicellales	Arenicellaceae	NA	NA
ASV_308	0.00109645	0.0011794	0.000971941	4.26094e-05	0.000883566	0	0.00114966	0.00119638	0.000908318	0.000120851	0.000823723	0.000745457	0.00133405	0.000877368	0	0.000774618	0.000319562	0.000542226	0.000368502	5.38039e-05	0.000257998	0.000107038	0.0004235	0.000449006	0.000591269	9.21065e-05	0.000654684	Bacteria	Proteobacteria	Gammaproteobacteria	Gammaproteobacteria Incertae Sedis	Unknown Family	NA	NA
ASV_309	0.000756172	0.000786267	0.000380325	0.00191742	0.000196348	0.00133651	0.00080476	0.000700321	0.000263705	0.00165163	0.000164745	0.000931822	0.00117022	0.000199402	0.000834778	0.000322758	0	0.000722968	0.000113385	0.000591843	0.000193498	0.00133797	0.000308	0.000288647	0.000361331	0.000967118	0.00017855	Bacteria	Proteobacteria	Gammaproteobacteria	Pseudomonadales	Pseudohongiellaceae	Pseudohongiella	NA
ASV_311	0.000415895	9.82833e-05	0.00126775	0	0.00206165	0.000144488	8.62242e-05	8.75401e-05	0.00111342	4.02836e-05	0.00108731	0.000745457	9.36176e-05	0.0020339	3.21069e-05	0.00474454	0.000136955	0	0.000907081	0.000161412	0.000483746	5.35189e-05	0.0001155	0	0.000229938	0	0.000624926	Bacteria	Proteobacteria	Gammaproteobacteria	Enterobacterales	Moritellaceae	Moritella	NA
ASV_312	0.000718364	0.000786267	0.00169033	0	0.00127626	3.61219e-05	0.000229931	0.00032098	0.00131853	0.000281985	0.000790774	0.000465911	0.000397875	0.000677966	0	0.000129103	0.000410865	0.000406669	0.00130393	0.000376628	0.000548246	5.35189e-05	0.000539001	0.000737652	0.00164241	0.000230266	0.00119033	Bacteria	Bacteroidota	Bacteroidia	Bacteroidales	Prolixibacteraceae	Draconibacterium	NA
ASV_313	0.000189043	0.000131044	0.000295808	4.26094e-05	0.000687218	3.61219e-05	0.000172448	2.918e-05	0.000761815	8.05672e-05	0.000790774	0	9.36176e-05	0.000239282	3.21069e-05	0.00022593	0.00159781	0.000587411	0.0026929	0.00026902	0.00361197	0	0.000808501	0.000192431	0.00111684	0.000184213	0.00133913	Bacteria	Proteobacteria	Gammaproteobacteria	Gammaproteobacteria Incertae Sedis	Unknown Family	NA	NA
ASV_315	0.00181481	0.00173634	0.000169033	0	0.000196348	0	0.00103469	0.0013131	0.000351607	0	0.000230643	0.00118031	0.00189576	0.000199402	0	0	0.00164346	0.000858524	0.000113385	0	9.67492e-05	0	0.001386	0.00121873	0.000164241	0	5.95167e-05	Bacteria	Myxococcota	Polyangia	Polyangiales	Sandaracinaceae	NA	NA
ASV_316	0.0013233	0.00134321	0.0010142	8.52188e-05	0.000441783	0.000108366	0.000948467	0.000525241	0.000322307	8.05672e-05	0.000527183	0.000465911	0.000678728	0.000877368	6.42137e-05	0.000258206	0.00082173	0.00122001	0.000595272	0.000753255	0.000548246	0.000107038	0.000808501	0.0012508	0.000427028	0.000690799	0.000565409	Bacteria	Bacteroidota	Bacteroidia	Flavobacteriales	Flavobacteriaceae	Algibacter	NA
ASV_317	0.000340278	0.000819028	0.000422583	0	0	0	0.000718535	0.000466881	0.000380908	4.02836e-05	0.000230643	0.000745457	0.000514897	0.000159521	0	6.45515e-05	0.00255649	0.00257557	0.00141731	0.00026902	0.00132224	0	0.001001	0.00134702	0.000689814	9.21065e-05	0.000505892	Bacteria	Bacteroidota	Bacteroidia	Cytophagales	Cyclobacteriaceae	NA	NA
ASV_318	0.000642746	0.000393133	0.000633874	0	0.000736305	7.22439e-05	0.000977208	0.000408521	0.000820417	0.000161134	0.00092257	0.000186364	0.000117022	0.000159521	6.42137e-05	0.00022593	0.00173476	0.00103927	0.00158739	0.000322824	0.00116099	0	0.0011935	0.0010263	0.000886903	0.00013816	0.000862993	Bacteria	Bacteroidota	Bacteroidia	Bacteroidales	Bacteroidetes BD2-2	NA	NA
ASV_319	0.00026466	6.55222e-05	0.000549358	0.00115045	0.00137444	0.000866927	0.000143707	5.83601e-05	0.000439509	0.000926523	0.000527183	0.000652275	0.000444684	0.00159521	0.000898992	0.00203337	9.13034e-05	9.0371e-05	0.000425194	0.00193694	0.000322497	0.000695745	7.70001e-05	9.62155e-05	0.000525572	0.00115133	0.000505892	Bacteria	Proteobacteria	Gammaproteobacteria	Enterobacterales	Colwelliaceae	Colwellia	rossensis
ASV_320	0.000491512	0.000229328	0.00147904	4.26094e-05	0.001129	0	0.000143707	0.0001459	0.00117202	0.00044312	0.00128501	9.31822e-05	2.34044e-05	0.000518445	6.42137e-05	0.000580964	0.000456517	0.000768153	0.00107716	0.000322824	0.000806244	0.000107038	0.000616001	0.000288647	0.00206944	0.000368426	0.00181526	Bacteria	Bacteroidota	Bacteroidia	Flavobacteriales	Flavobacteriaceae	Ulvibacter	NA
ASV_321	0.000378086	0.000262089	0.000591616	4.26094e-05	0.000294522	0	0.000459863	0.000408521	0.000820417	0.000161134	0.000790774	6.21214e-05	0.000163831	7.97607e-05	9.63206e-05	6.45515e-05	0.00223693	0.000948895	0.00172912	0.000430432	0.00148349	5.35189e-05	0.0015015	0.00115459	0.00108399	4.60532e-05	0.00101178	Bacteria	Bacteroidota	Bacteroidia	Bacteroidales	Bacteroidetes BD2-2	NA	NA
ASV_322	0.000907407	0.000524178	0.0010142	0.000127828	0.00142352	0.000361219	0.000632311	0.000525241	0.000556711	0.000241702	0.000658979	0.000590154	0.00058511	0.000677966	3.21069e-05	0.00154924	0.000502168	0.000135556	0.00104881	5.38039e-05	0.000806244	0	0.000385	0.000481078	0.00128108	4.60532e-05	0.000624926	Bacteria	Chloroflexi	Dehalococcoidia	SAR202 clade	NA	NA	NA
ASV_325	0.00109645	0.000786267	0.000169033	0	0.000147261	3.61219e-05	0.00218435	0.00192588	0.000556711	0	0.000790774	0.000900761	0.000819154	0.000239282	0	0.00022593	0.000867382	0.000587411	0.000170078	5.38039e-05	0.000354747	0	0.001155	0.000898012	0.000295634	9.21065e-05	0.000386859	Bacteria	Chloroflexi	Anaerolineae	Anaerolineales	Anaerolineaceae	NA	NA
ASV_326	0.000642746	0.000491417	4.22583e-05	0	4.9087e-05	0	0.00080476	0.00107966	0.000146503	0	0.000197694	0.000652275	0.000514897	0.000119641	0	6.45515e-05	0.00296736	0.00366002	0.00022677	5.38039e-05	0.000290248	0	0.002541	0.00141116	0.000262786	0	0.000327342	Bacteria	Proteobacteria	Gammaproteobacteria	Steroidobacterales	Woeseiaceae	Woeseia	NA
ASV_327	0.000642746	0.00114664	0.000802907	0	0.000736305	0	0.00155204	0.000846221	0.000791116	4.02836e-05	0.00062603	0.00121137	0.00100639	0.00103689	0	0.000419585	0.000182607	0.000361484	0.000283463	0	0.000290248	0	0.000770001	0.000673509	0.000689814	0	0.000595167	Bacteria	Proteobacteria	Gammaproteobacteria	JTB23	NA	NA	NA
ASV_328	0.000529321	0.000131044	0.00160581	0	0.00230709	0	8.62242e-05	5.83601e-05	0.000937619	0.00044312	0.000724876	6.21214e-05	0	0.000319043	6.42137e-05	0.000290482	0.000365213	0	0.00195589	0.00026902	0.00151574	0	0.0004235	0.000192431	0.00124823	0.000184213	0.00199381	Bacteria	Verrucomicrobiota	Kiritimatiellae	Kiritimatiellales	Kiritimatiellaceae	R76-B128	NA
ASV_329	0.000945215	0.00121216	0.00025355	0	0.000294522	0	0.00120714	0.00140064	0.000439509	4.02836e-05	0.000197694	0.00111819	0.00189576	0.000279163	3.21069e-05	0.000258206	0.000593472	0.00103927	0.000113385	0	0.000193498	0	0.001232	0.0010263	0.000394179	0	0.00017855	Bacteria	Proteobacteria	Gammaproteobacteria	Steroidobacterales	Woeseiaceae	Woeseia	NA
ASV_330	0.000340278	3.27611e-05	0.00126775	0.000170438	0.00196348	3.61219e-05	0.000229931	5.83601e-05	0.00046881	0.00153078	0.000823723	0	0	0.0018345	0.000642137	0.00597102	4.56517e-05	0	0	0.00026902	6.44995e-05	0	3.85e-05	0	9.85448e-05	0.000368426	5.95167e-05	Bacteria	Bacteroidota	Bacteroidia	Flavobacteriales	Cryomorphaceae	NS10 marine group	NA
ASV_331	0.000907407	0.00153977	0.000845166	4.26094e-05	0.000392696	0	0.000373638	0.000817041	0.000234405	8.05672e-05	0.00029654	0.00083864	0.00145107	0.000917248	0	0.000419585	0.000639123	0.00194298	0.000680311	0.000107608	0.000225748	0	0.000231	0.0012508	0.000558421	9.21065e-05	0.000208309	Bacteria	Proteobacteria	Gammaproteobacteria	Pseudomonadales	Halieaceae	Halioglobus	NA
ASV_332	0.000831789	0.00104836	0.00143678	0	0.00122717	0	0.000661053	0.000962941	0.00102552	0.000120851	0.00121911	0.00108713	0.000982985	0.00159521	0	0.000322758	9.13034e-05	9.0371e-05	0.00022677	0	6.44995e-05	0	0.0002695	0.000481078	0.000689814	0	0.000476134	Bacteria	Bacteroidota	Bacteroidia	Flavobacteriales	Flavobacteriaceae	Ulvibacter	NA
ASV_333	0.000453703	0.000425894	0.00185936	0.000170438	0.00328883	7.22439e-05	0.000172448	0.00023344	0.00125993	0.00120851	0.00151565	0.00043485	0.000187235	0.00187438	3.21069e-05	0.00242068	0	4.51855e-05	2.83463e-05	5.38039e-05	9.67492e-05	0	0.0001155	0.000128287	0.00019709	4.60532e-05	5.95167e-05	Bacteria	Bdellovibrionota	Bdellovibrionia	Bacteriovoracales	Bacteriovoracaceae	NA	NA
ASV_334	0.00128549	0.00180186	0.000295808	4.26094e-05	0.000294522	3.61219e-05	0.00160952	0.00151736	0.00046881	0.000120851	0.000230643	0.00130455	0.000936176	0.000478564	0	0.000290482	0.000410865	0.000135556	8.50388e-05	5.38039e-05	6.44995e-05	0	0.0011165	0.00115459	0.000459876	0	5.95167e-05	Bacteria	Proteobacteria	Gammaproteobacteria	Enterobacterales	Kangiellaceae	NA	NA
ASV_335	0.000151234	0.00029485	0.0010142	0	0.000539957	7.22439e-05	0.000689794	0.000641961	0.000908318	0.000161134	0.000757825	0.000310607	0.000421279	7.97607e-05	3.21069e-05	0	0.000684775	0.000180742	0.000822042	0.00026902	0.000515996	0	0.001001	0.000609365	0.00180666	9.21065e-05	0.0024997	Bacteria	Bacteroidota	Bacteroidia	Bacteroidales	Bacteroidetes BD2-2	NA	NA
ASV_336	0.000642746	0.000262089	0.000338066	0.000511313	0.00049087	0.000361219	0.000747277	0.000583601	0.000586012	0.00044312	0.000362438	0.000496972	0.00021064	0.000239282	0.000642137	0.000322758	0.000410865	0.000316298	0.00130393	0.000753255	0.000902993	0.00165908	0.0003465	0.000224503	0.000591269	0.0014737	0.000624926	Bacteria	Proteobacteria	Gammaproteobacteria	Nitrosococcales	Methylophagaceae	NA	NA
ASV_338	0.00136111	0.00101559	0.000295808	8.52188e-05	0.000343609	3.61219e-05	0.00152329	0.0018967	0.000439509	0	0.00029654	0.00161516	0.00180214	0.000438684	0	9.68273e-05	0.000228258	0.000361484	5.66926e-05	0	0.000161249	0	0.000577501	0.000705581	0.000229938	0	2.97584e-05	Bacteria	Bacteroidota	Bacteroidia	Flavobacteriales	Flavobacteriaceae	Arcticiflavibacter	NA
ASV_339	0.000567129	0.0011794	8.45166e-05	0	0.000196348	3.61219e-05	0.000718535	0.00113802	0.000263705	0	0.000461285	0.000807579	0.000561706	0.000239282	0	3.22758e-05	0.00232824	0.00234965	0.000283463	0	0.000322497	0	0.0012705	0.00169981	0.000427028	4.60532e-05	0.000267825	Bacteria	Actinobacteriota	Acidimicrobiia	Microtrichales	Microtrichaceae	Sva0996 marine group	NA
ASV_340	0.000604938	0.000753505	0.000169033	0	0.000196348	7.22439e-05	0.000776018	0.000700321	0.000322307	4.02836e-05	0.00029654	0.000621214	0.000748941	0.000239282	0	6.45515e-05	0.00159781	0.00144594	0.000793696	5.38039e-05	0.000515996	0	0.002079	0.00144323	0.000624117	4.60532e-05	0.000624926	Bacteria	Proteobacteria	Gammaproteobacteria	Steroidobacterales	Woeseiaceae	Woeseia	NA
ASV_341	0.000529321	0.000458655	0.0010142	4.26094e-05	0.00137444	3.61219e-05	0.00020119	0.00011672	0.000615312	0.000725105	0.000593081	0.00043485	0.000280853	0.00151545	9.63206e-05	0.00251751	0.000228258	9.0371e-05	0.00119054	0.000430432	0.000999742	0	3.85e-05	9.62155e-05	0.000558421	0.000414479	0.000595167	Bacteria	Nitrospinota	Nitrospinia	Nitrospinales	Nitrospinaceae	LS-NOB	NA
ASV_342	0.000491512	9.82833e-05	0.00105646	4.26094e-05	0.00132535	0	0.000287414	0.00011672	0.00099622	0.000241702	0.00092257	3.10607e-05	4.68088e-05	0.000319043	9.63206e-05	0.000258206	0.00127825	0.000316298	0.0015307	0.000645647	0.00158024	0	0.000500501	0.000449006	0.00111684	0.000460532	0.00116058	Bacteria	Bacteroidota	Bacteroidia	Flavobacteriales	Flavobacteriaceae	Algibacter	NA
ASV_343	0.00136111	0.00144149	0.000549358	0	0.000441783	3.61219e-05	0.000948467	0.000992121	0.000351607	0	0.000263591	0.0017394	0.00138086	0.000677966	0	0.000258206	0.000410865	0.000587411	0.000311809	0	6.44995e-05	0	0.000654501	0.000801796	0.000427028	0	0.0003571	Bacteria	Acidobacteriota	Subgroup 22	NA	NA	NA	NA
ASV_344	0.000604938	0.000163806	0.00143678	0.000213047	0.00161987	0.000144488	0.000143707	5.83601e-05	0.000732515	0.000362552	0.000955519	0.00043485	0.000304257	0.00191426	0.000288962	0.000129103	0.00054782	0.000180742	0.000878735	0.00145271	0.000741744	0	0.000308	0.000128287	0.000722662	0.000967118	0.000743959	Bacteria	Bacteroidota	Bacteroidia	Flavobacteriales	Crocinitomicaceae	Fluviicola	NA
ASV_345	0.00136111	0.00104836	0.000760649	0	0.000638131	0	0.000718535	0.000671141	0.000322307	4.02836e-05	0.00029654	0.00118031	0.00203618	0.000478564	3.21069e-05	0.000419585	0.000639123	0.000406669	0.000311809	5.38039e-05	0.000322497	0	0.000885501	0.000898012	0.000295634	4.60532e-05	0.00017855	Bacteria	Proteobacteria	Alphaproteobacteria	Rhizobiales	Rhizobiaceae	Ahrensia	NA
ASV_346	0.000189043	0	0.00114097	4.26094e-05	0.000932653	7.22439e-05	0.000546087	0.00020426	0.00149433	0.000402836	0.00128501	0	2.34044e-05	0.000358923	6.42137e-05	0.000516412	0.000365213	0	0.00138897	0.000538039	0.00109649	0	0.000385	9.62155e-05	0.00118254	0.000460532	0.00187478	Bacteria	Verrucomicrobiota	Kiritimatiellae	Kiritimatiellales	Kiritimatiellaceae	R76-B128	NA
ASV_347	7.56172e-05	3.27611e-05	0.000760649	0.00072436	0.00098174	0.000433463	5.74828e-05	0	0.000322307	0.000644538	0.000164745	0.000217425	7.02132e-05	0.0020339	0.00160534	0.000451861	9.13034e-05	9.0371e-05	0.000311809	0.00193694	0.000257998	0.000267594	0.0003465	9.62155e-05	0.000788359	0.00267109	0.00124985	Bacteria	Bacteroidota	Bacteroidia	Flavobacteriales	Flavobacteriaceae	Polaribacter	glomeratus
ASV_348	0.000718364	0.000720744	0.000338066	0	9.8174e-05	0	0.00106343	0.000875401	0.00049811	0	0.000329489	0.000683336	0.000631919	0.000159521	3.21069e-05	9.68273e-05	0.0014152	0.00194298	0.000538579	5.38039e-05	0.000580495	0	0.001232	0.00144323	0.000788359	0	0.000386859	Bacteria	Acidobacteriota	Thermoanaerobaculia	Thermoanaerobaculales	Thermoanaerobaculaceae	Subgroup 10	NA
ASV_349	0.000151234	0.000131044	0.000971941	0.000170438	0.000834479	0.000108366	0.000114966	0.0001459	0.00196314	0.000362552	0.0015486	3.10607e-05	9.36176e-05	0.00115653	0.000128427	0.00122648	0.000136955	0.000225927	0.00130393	0.00107608	0.000354747	0.000107038	0.0002695	0.000160359	0.00111684	0.000598692	0.000565409	Bacteria	Proteobacteria	Gammaproteobacteria	Enterobacterales	Psychromonadaceae	Psychromonas	NA
ASV_351	0.000151234	0.000131044	0.000295808	0	0.000687218	3.61219e-05	0.000229931	0.00023344	0.000761815	0.000161134	0.000593081	3.10607e-05	0.000117022	0.000159521	6.42137e-05	0.000193655	0.00100434	0.000135556	0.0022677	0.000322824	0.00251548	0	0.000500501	0.000192431	0.00128108	0.000184213	0.00184502	Bacteria	Verrucomicrobiota	Kiritimatiellae	WCHB1-41	NA	NA	NA
ASV_352	7.56172e-05	0	0.000422583	0.000255656	0.00127626	0.001481	2.87414e-05	2.918e-05	0.000644613	0.000523687	0.000691928	0.000186364	0.000117022	0.00151545	0.00163745	0.00245296	0	4.51855e-05	0.00022677	0.00123749	0.000128999	0.000160557	3.85e-05	0	0.000492724	0.00165792	0.000416617	Bacteria	Proteobacteria	Gammaproteobacteria	Enterobacterales	Psychromonadaceae	Psychromonas	aquatilis
ASV_353	0	0	4.22583e-05	0.00166177	0.000441783	0.00191446	2.87414e-05	0	0	0.00145021	3.29489e-05	0	4.68088e-05	0.000199402	0.00372439	3.22758e-05	4.56517e-05	0	0.000113385	0.00177553	9.67492e-05	0.00310409	0	3.20718e-05	6.56965e-05	0.00239477	2.97584e-05	Bacteria	Bacteroidota	Bacteroidia	Flavobacteriales	Flavobacteriaceae	Aurantivirga	NA
ASV_355	0.000302469	0.000196567	0.000169033	4.26094e-05	0.000245435	0	0.000114966	0.000379341	0.000322307	0	9.88468e-05	0.000279547	0.000187235	0.000159521	0	3.22758e-05	0.00328692	0.00293706	0.00178582	0.00026902	0.00209623	5.35189e-05	0.000654501	0.000898012	0.000295634	4.60532e-05	0.000386859	Bacteria	Proteobacteria	Gammaproteobacteria	Steroidobacterales	Woeseiaceae	Woeseia	NA
ASV_356	0.000680555	0.000786267	0.000633874	0	0.000539957	0	0.000546087	0.00137146	0.000556711	4.02836e-05	0.00118616	0.000683336	0.00133405	0.000877368	3.21069e-05	0.000387309	0.000136955	0.000225927	0.00045354	5.38039e-05	0.000515996	0.000107038	0.000539001	0.000609365	0.000821207	4.60532e-05	0.000267825	Bacteria	Proteobacteria	Gammaproteobacteria	Gammaproteobacteria Incertae Sedis	Unknown Family	NA	NA
ASV_357	0.000189043	0.00029485	0.000887424	0	0.000736305	3.61219e-05	0.000114966	0.00020426	0.000673914	0.000120851	0.000889621	0.000155304	0.000187235	0.000319043	0	3.22758e-05	0.00127825	0.000994081	0.00215432	0.000376628	0.00135449	0	0.000654501	0.000833868	0.00108399	4.60532e-05	0.000714201	Bacteria	Bacteroidota	Bacteroidia	Flavobacteriales	Flavobacteriaceae	Actibacter	NA
ASV_361	0.000453703	9.82833e-05	0.0010142	0	0.000834479	0	5.74828e-05	0.00011672	0.000937619	0.000281985	0.000790774	0.000217425	9.36176e-05	0.000518445	6.42137e-05	0.000290482	0.000502168	0.000632597	0.0022677	0.000376628	0.00167699	5.35189e-05	0.0004235	9.62155e-05	0.00137963	0.000230266	0.000773717	Bacteria	Proteobacteria	Gammaproteobacteria	Pseudomonadales	Halieaceae	NA	NA
ASV_362	0.000453703	0.000196567	0.000591616	0	0.000343609	0.000144488	0.00020119	8.75401e-05	0.000293006	0.000241702	0.000461285	0.00043485	0.000257448	0.000239282	0	9.68273e-05	0.00159781	0.00103927	0.00229605	0.00026902	0.00254773	5.35189e-05	0.0003465	0.000256575	0.000788359	0.000368426	0.000654684	Bacteria	Proteobacteria	Alphaproteobacteria	Rhodobacterales	Rhodobacteraceae	Tateyamaria	pelophila
ASV_363	0.000151234	3.27611e-05	0.000295808	0.00072436	0.00103083	0.000830805	0	0	0.000410208	0.000725105	0.000428336	0.000465911	4.68088e-05	0.00115653	0.00154113	0.00348578	4.56517e-05	0	0.000283463	0.00112988	0.000161249	0.000321113	3.85e-05	3.20718e-05	0.000295634	0.00119738	0.0003571	Bacteria	Proteobacteria	Gammaproteobacteria	Enterobacterales	Psychromonadaceae	Psychromonas	NA
ASV_365	7.56172e-05	3.27611e-05	0.000380325	4.26094e-05	0.00049087	0	8.62242e-05	0.00017508	0.000234405	8.05672e-05	0.000362438	0.000124243	9.36176e-05	0.000199402	0	0.000129103	0.00146085	0.000361484	0.00317478	0.000322824	0.00267673	0	0.0003465	0.000320718	0.00147817	0.000230266	0.000922509	Bacteria	Proteobacteria	Gammaproteobacteria	Pseudomonadales	Halieaceae	Halioglobus	NA
ASV_366	0.000718364	0.000655222	0.000126775	4.26094e-05	4.9087e-05	0	0.00129336	0.00157572	0.000263705	0	0.000164745	0.000403789	0.000608515	3.98804e-05	3.21069e-05	0.000161379	0.0013239	0.0021689	0.000255117	5.38039e-05	9.67492e-05	0	0.001617	0.00163566	0.000492724	0	0.000267825	Bacteria	Proteobacteria	Gammaproteobacteria	Thiotrichales	Thiotrichaceae	NA	NA
ASV_367	0.000983024	0.00137597	0.000464841	0	0.00049087	0.000252854	0.000661053	0.000875401	0.000380908	8.05672e-05	0.000329489	0.0017394	0.0016149	0.000677966	0	0.000290482	0.000456517	0.000135556	0.000141731	5.38039e-05	0.000225748	0	0.000462	0.000737652	0.00019709	9.21065e-05	0.000386859	Bacteria	Proteobacteria	Alphaproteobacteria	Rhodobacterales	Rhodobacteraceae	Yoonia-Loktanella	NA
ASV_368	0.00026466	0.000131044	0.00207066	0	0.00211074	0	0.000316156	5.83601e-05	0.000908318	0.000120851	0.000658979	0	9.36176e-05	0.000239282	3.21069e-05	0.000129103	0.000776079	0.000451855	0.00104881	0.000161412	0.00154799	0	0.000500501	0.000128287	0.00114969	0.000230266	0.00139864	Bacteria	Verrucomicrobiota	Verrucomicrobiae	Verrucomicrobiales	Rubritaleaceae	Persicirhabdus	NA
ASV_369	0.000869598	0.00127768	0.000380325	0	9.8174e-05	3.61219e-05	0.000172448	0.00032098	0.000205104	0	0.000263591	0.000124243	0.000491492	7.97607e-05	0	9.68273e-05	0.00168911	0.00515115	0.000538579	5.38039e-05	0.000322497	0	0.000962501	0.00121873	0.000427028	0	0.000297584	Bacteria	Nitrospirota	Nitrospiria	Nitrospirales	Nitrospiraceae	Nitrospira	NA
ASV_370	0.000302469	0.000131044	0.00211291	8.52188e-05	0.00206165	3.61219e-05	5.74828e-05	0	0.000380908	0.00104737	0.000395387	0.000217425	2.34044e-05	0.0018345	0.000481603	0.00313075	0	4.51855e-05	0.000198424	0.00118369	0.000161249	0.000107038	7.70001e-05	6.41437e-05	0.000295634	0.000690799	0.0003571	Bacteria	Bacteroidota	Bacteroidia	Flavobacteriales	Cryomorphaceae	NS10 marine group	NA
ASV_371	0.000189043	0.00029485	0.000464841	0	0.000343609	0	0.000172448	0.00011672	0.000761815	0.000402836	0.00092257	3.10607e-05	7.02132e-05	0.000319043	0	0	0.000913034	0.000768153	0.0022677	0.00225977	0.00190273	0	0.000385	0.000288647	0.000689814	0.000276319	0.000565409	Bacteria	Bacteroidota	Bacteroidia	Flavobacteriales	Flavobacteriaceae	NA	NA
ASV_372	0.00109645	0.000753505	0.000676133	0	0.000539957	0	0.000632311	0.000846221	0.00049811	4.02836e-05	0.000362438	0.0015841	0.00112341	0.000757727	0	0.000484136	0.000410865	0.000316298	0.000368502	5.38039e-05	0.000193498	5.35189e-05	0.000847001	0.000962155	0.000164241	4.60532e-05	0.000386859	Bacteria	Proteobacteria	Gammaproteobacteria	Thiotrichales	Thiotrichaceae	Cocleimonas	NA
ASV_373	0.000491512	0.000393133	0.000126775	0	9.8174e-05	0	0.00114966	0.00192588	0.000556711	0	0.000329489	0.000186364	0.000280853	3.98804e-05	3.21069e-05	3.22758e-05	0.000913034	0.00153631	0.000283463	0	0.000161249	0	0.0018865	0.00189224	0.000656965	0	0.000505892	Bacteria	Bacteroidota	Bacteroidia	Bacteroidales	Bacteroidetes BD2-2	NA	NA
ASV_374	0.000189043	0.000163806	0.000338066	0	0.000539957	3.61219e-05	0.000229931	0.000554421	0.00351607	8.05672e-05	0.00332784	9.31822e-05	0.000140426	0.000558325	3.21069e-05	0.000677791	9.13034e-05	9.0371e-05	0.000623618	5.38039e-05	0.000193498	5.35189e-05	0.000500501	6.41437e-05	0.000295634	0.000184213	0.000386859	Bacteria	Proteobacteria	Gammaproteobacteria	Enterobacterales	Psychromonadaceae	Psychromonas	ossibalaenae
ASV_375	0.000415895	0.0005897	0.000126775	0	9.8174e-05	0	0.000890984	0.0011672	0.000322307	0	0.00029654	0.000496972	0.00021064	7.97607e-05	3.21069e-05	6.45515e-05	0.00114129	0.00356965	0.00022677	5.38039e-05	0.000193498	0	0.001694	0.00189224	0.000328483	0.00013816	0.000148792	Bacteria	Proteobacteria	Gammaproteobacteria	Thiotrichales	Thiotrichaceae	NA	NA
ASV_376	3.78086e-05	0	8.45166e-05	0.00174699	9.8174e-05	0.00249241	2.87414e-05	0	5.86012e-05	0.00177248	0	0	2.34044e-05	0.000119641	0.00288962	6.45515e-05	9.13034e-05	0	8.50388e-05	0.00231357	0	0.00187316	0.0001155	0	6.56965e-05	0.00211845	8.92751e-05	Bacteria	Bacteroidota	Bacteroidia	Flavobacteriales	Flavobacteriaceae	Aurantivirga	NA
ASV_377	0	0	4.22583e-05	0.00115045	4.9087e-05	0.00195059	2.87414e-05	5.83601e-05	2.93006e-05	0.00253787	6.58979e-05	0	0	0	0.00298594	0.000290482	0	4.51855e-05	0	0.00118369	0	0.0039604	0	0	3.28483e-05	0.00188818	2.97584e-05	Bacteria	Proteobacteria	Alphaproteobacteria	Rhodobacterales	Rhodobacteraceae	Planktomarina	NA
ASV_378	0.000869598	0.00127768	0.000591616	8.52188e-05	0.000294522	0.00018061	0.000546087	0.000787861	0.00049811	4.02836e-05	0.000494234	0.00127349	0.00131065	0.000797607	0	0.000419585	0.000730427	0.000632597	0.000198424	0.000161412	0.000354747	5.35189e-05	0.000385	0.00035279	0.000328483	0.00013816	0.000267825	Bacteria	Proteobacteria	Alphaproteobacteria	Rhodobacterales	Rhodobacteraceae	Litoreibacter	NA
ASV_379	0.000869598	0.00114664	0.000760649	0	0.000785392	0	0.000718535	0.000758681	0.000527411	0	0.000461285	0.00111819	0.00114682	0.000757727	0	0.00061324	0.000228258	0.00126519	0.00022677	0.000107608	0.000386997	0	0.0001925	0.000416934	0.000328483	0.000230266	0.000208309	Bacteria	Proteobacteria	Gammaproteobacteria	Burkholderiales	Nitrosomonadaceae	Nitrosomonas	NA
ASV_380	0.000340278	0.000425894	0.00025355	0	0.000441783	0	0.000172448	0.000379341	0.000410208	4.02836e-05	0.000329489	0.000186364	0.000257448	0.000358923	3.21069e-05	0.000129103	0.00127825	0.0024852	0.0011622	0.000215216	0.00125774	0	0.000539001	0.00086594	0.00108399	4.60532e-05	0.00110106	Bacteria	Proteobacteria	Gammaproteobacteria	Gammaproteobacteria Incertae Sedis	Unknown Family	NA	NA
ASV_381	0.000340278	0.000196567	0.000507099	4.26094e-05	0.000441783	0	0.00040238	0.000379341	0.00046881	0.000201418	0.000428336	9.31822e-05	0.000187235	0.000199402	6.42137e-05	0.000322758	0.000593472	0.000316298	0.00104881	0.000591843	0.00177374	5.35189e-05	0.0010395	0.000449006	0.00128108	0.000322373	0.00160695	Bacteria	Verrucomicrobiota	Kiritimatiellae	WCHB1-41	NA	NA	NA
ASV_382	0.00026466	0.000327611	0.000380325	4.26094e-05	0.000147261	0	0.000172448	0.000408521	0.000293006	8.05672e-05	0.000263591	0.000341668	0.000304257	3.98804e-05	0	0.00022593	0.00214563	0.00135556	0.00170078	5.38039e-05	0.00209623	0	0.000693001	0.000801796	0.000591269	0	0.000743959	Bacteria	Proteobacteria	Gammaproteobacteria	Steroidobacterales	Woeseiaceae	Woeseia	NA
ASV_383	3.78086e-05	3.27611e-05	0	0.00383485	9.8174e-05	0.00285363	5.74828e-05	0	2.93006e-05	0.00261843	0	0	2.34044e-05	0	0.00199062	0.00022593	0	0	5.66926e-05	0.000968471	3.22497e-05	0.00187316	3.85e-05	0	0	0.00101317	2.97584e-05	Bacteria	Proteobacteria	Gammaproteobacteria	Pseudomonadales	Thioglobaceae	SUP05 cluster	NA
ASV_384	0.000718364	0.00114664	0.000676133	0	0.000392696	0	0.000776018	0.000671141	0.000615312	8.05672e-05	0.00029654	0.000621214	0.0010766	0.000598205	3.21069e-05	0.00022593	0.000593472	0.000542226	0.000311809	0.000107608	0.000322497	0	0.000577501	0.00131495	0.000624117	0.00013816	0.000446375	Bacteria	Proteobacteria	Gammaproteobacteria	Gammaproteobacteria Incertae Sedis	Unknown Family	NA	NA
ASV_385	0.000604938	0.000851789	0.000380325	0	0.000196348	0	0.00103469	0.000904581	0.000351607	0	0.000461285	0.000590154	0.00100639	0.000438684	0	0.000161379	0.00104999	0.00103927	0.000481887	0	0.000354747	0	0.001155	0.00109044	0.000558421	0	0.000267825	Bacteria	Proteobacteria	Gammaproteobacteria	B2M28	NA	NA	NA
ASV_386	0.00105864	0.000851789	0.000338066	0	0.000687218	0	0.00149455	0.00107966	0.000322307	4.02836e-05	0.00062603	0.000528032	0.000397875	0.000279163	0	0.000129103	0.000593472	0.000542226	0.000283463	0	0.000322497	0	0.000500501	0.00144323	0.000525572	4.60532e-05	0.000833234	Bacteria	Gemmatimonadota	PAUC43f marine benthic group	NA	NA	NA	NA
ASV_387	0.000831789	0.00127768	0.000211291	0	0.000245435	0	0.00123588	0.00163408	0.000380908	0	0.000329489	0.001025	0.00131065	0.000358923	0	0.000419585	0.000365213	0.000361484	5.66926e-05	5.38039e-05	0.000128999	0	0.000962501	0.000705581	0.000295634	0	0.00017855	Bacteria	Actinobacteriota	Acidimicrobiia	Actinomarinales	NA	NA	NA
ASV_388	0.000340278	9.82833e-05	0.000126775	0	0.000245435	7.22439e-05	0.00040238	8.75401e-05	0.000234405	0.000120851	0.000428336	0.000124243	0.000163831	0.000797607	9.63206e-05	0.00164606	0.000502168	0.000632597	0.00172912	0.000322824	0.00196723	5.35189e-05	0.0001925	0.000449006	0.000525572	0.00105922	0.000862993	Bacteria	Proteobacteria	Alphaproteobacteria	Rhodobacterales	Rhodobacteraceae	Roseobacter clade NAC11-7 lineage	NA
ASV_390	0.000680555	0.000425894	0.000633874	0	0.00186531	0	2.87414e-05	0	2.93006e-05	0.000201418	9.88468e-05	0.000559093	0.000444684	0.00283151	0.000160534	0.00539005	0	0	5.66926e-05	5.38039e-05	9.67492e-05	0	3.85e-05	0	9.85448e-05	4.60532e-05	0	Bacteria	Verrucomicrobiota	Lentisphaeria	Lentisphaerales	Lentisphaeraceae	Lentisphaera	NA
ASV_391	0.000415895	0.000491417	0.00135227	0	0.00049087	0	0.000258673	0.000671141	0.00096692	0.000201418	0.000691928	0.000279547	0.000678728	0.000598205	3.21069e-05	0.00022593	0.000684775	0.000225927	0.000737003	0	0.000999742	5.35189e-05	0.000462	0.000320718	0.000985448	4.60532e-05	0.00101178	Bacteria	Bacteroidota	Bacteroidia	Chitinophagales	Saprospiraceae	NA	NA
ASV_394	0.000831789	0.000720744	0.00025355	0	9.8174e-05	0	0.00106343	0.000933761	0.00046881	4.02836e-05	0.000362438	0.000559093	0.000631919	3.98804e-05	3.21069e-05	0	0.00136955	0.00103927	0.000368502	5.38039e-05	0.000741744	5.35189e-05	0.00154	0.00086594	0.000394179	0	0.000505892	Bacteria	Chloroflexi	Anaerolineae	Anaerolineales	Anaerolineaceae	NA	NA
ASV_395	0.000415895	0.000524178	4.22583e-05	4.26094e-05	0.000147261	0.000108366	0.00267295	0.00172162	0.00149433	0.000120851	0.00164745	0.000124243	0.000163831	0.000159521	0	3.22758e-05	0.000410865	0.000542226	0.00022677	0.000322824	0.000290248	0	0.000577501	0.000224503	9.85448e-05	0.00013816	8.92751e-05	Bacteria	Bacteroidota	Bacteroidia	Bacteroidales	Marinifilaceae	Marinifilum	NA
ASV_396	0.000151234	0.000425894	0.000169033	0	0.000196348	0	0.000431121	0.000846221	0.000761815	0	0.000593081	0.000186364	0.000140426	0.000279163	0	3.22758e-05	0.00104999	0.00112964	0.00130393	5.38039e-05	0.000806244	0	0.000924001	0.00109044	0.00147817	9.21065e-05	0.000714201	Bacteria	Bacteroidota	Bacteroidia	Bacteroidetes VC2.1 Bac22	NA	NA	NA
ASV_397	0	0	0.000169033	0.0013635	0.000147261	0.00256466	0	2.918e-05	0	0.00153078	3.29489e-05	0	7.02132e-05	0.000119641	0.0023438	0.000387309	4.56517e-05	0	8.50388e-05	0.00129129	0.000128999	0.00294354	3.85e-05	3.20718e-05	9.85448e-05	0.0020724	8.92751e-05	Bacteria	Bacteroidota	Bacteroidia	Flavobacteriales	Flavobacteriaceae	NA	NA
ASV_398	0.000340278	0.000458655	0.00025355	0	4.9087e-05	0	0.000632311	0.000466881	0.000380908	0	0.000197694	0.0008697	0.000397875	0.000119641	0	9.68273e-05	0.00150651	0.0024852	0.00099212	0.000107608	0.000806244	0	0.001078	0.000898012	0.000459876	4.60532e-05	0.000624926	Bacteria	Proteobacteria	Gammaproteobacteria	B2M28	NA	NA	NA
ASV_399	0.00102083	0.00121216	0.000211291	0	0.000245435	0	0.00100595	0.0010213	0.000146503	0	0.000230643	0.000776518	0.00128724	0.000438684	3.21069e-05	0.000193655	0.000136955	0.000858524	2.83463e-05	5.38039e-05	6.44995e-05	0	0.000962501	0.00179602	0.000394179	0	0.000148792	Bacteria	Proteobacteria	Gammaproteobacteria	Steroidobacterales	Woeseiaceae	Woeseia	NA
ASV_400	0.000907407	0.000950072	0.000971941	8.52188e-05	0.000343609	0	0.00080476	0.00110884	0.000703214	0.000201418	0.000757825	0.00133561	0.00058511	0.000677966	3.21069e-05	0.000548688	0.000228258	4.51855e-05	0.000141731	0.000107608	9.67492e-05	0	0.000616001	0.000416934	0.000427028	9.21065e-05	0.0003571	Bacteria	Bacteroidota	Bacteroidia	Flavobacteriales	Flavobacteriaceae	Maritimimonas	NA
ASV_402	0.000983024	0.0011794	0.000718391	8.52188e-05	0.000147261	3.61219e-05	0.000229931	0.0010213	0.000146503	0	9.88468e-05	0.000993943	0.0016149	0.000518445	3.21069e-05	0.000322758	0.000867382	0.000858524	0.000283463	0.000107608	0.000193498	0	0.000616001	0.000801796	0.00019709	0.000230266	0.000238067	Bacteria	Bacteroidota	Bacteroidia	Chitinophagales	Saprospiraceae	NA	NA
ASV_403	0	0	4.22583e-05	0.00349397	0	0.00285363	0	0	2.93006e-05	0.00193361	9.88468e-05	0	4.68088e-05	3.98804e-05	0.00157324	0.000129103	0	0	0.000113385	0.00123749	3.22497e-05	0.00208724	0	0	3.28483e-05	0.00156581	0.000148792	Bacteria	Proteobacteria	Gammaproteobacteria	Burkholderiales	Methylophilaceae	OM43 clade	NA
ASV_404	0.000869598	0.000950072	0.000126775	0	0.000245435	3.61219e-05	0.000862242	0.000904581	0.000205104	4.02836e-05	0.000230643	0.000962882	0.000491492	0.000279163	0	0.000129103	0.00100434	0.00135556	0.000651964	0.000107608	0.000419247	0	0.000847001	0.000994227	0.000328483	0.00013816	0.000595167	Bacteria	Proteobacteria	Gammaproteobacteria	Enterobacterales	Kangiellaceae	NA	NA
ASV_405	0.00102083	0.00137597	0.00105646	0	0.00049087	3.61219e-05	0.00080476	0.000875401	0.00046881	0.000161134	0.000593081	0.000621214	0.000842559	0.000797607	0	0.000322758	0.000365213	0.000225927	8.50388e-05	0.000107608	0.000193498	0	0.000500501	0.000609365	0.000722662	0	0.000297584	Bacteria	Bacteroidota	Bacteroidia	Flavobacteriales	Flavobacteriaceae	Ulvibacter	NA
ASV_406	0.000604938	0.000393133	0.00131001	0	0.00103083	3.61219e-05	0.000689794	8.75401e-05	0.000908318	0	0.000428336	0.000496972	0.000234044	0.00119641	0	0.000258206	0.000776079	0.000135556	0.000481887	0	0.00128999	5.35189e-05	0.000500501	0.000288647	0.00105114	0	0.000803476	Bacteria	Bacteroidota	Bacteroidia	Chitinophagales	Saprospiraceae	NA	NA
ASV_407	0.000453703	0.0011794	0.000760649	0	0.000638131	0	0.000747277	0.000496061	0.00046881	4.02836e-05	0.000197694	0.000590154	0.000982985	0.000518445	3.21069e-05	0.000290482	0.000593472	0.000632597	0.000623618	5.38039e-05	0.000612745	0	0.000693001	0.000833868	0.000558421	4.60532e-05	0.000446375	Bacteria	Proteobacteria	Gammaproteobacteria	Gammaproteobacteria Incertae Sedis	Unknown Family	NA	NA
ASV_408	0.000378086	6.55222e-05	0.00122549	4.26094e-05	0.00107991	3.61219e-05	0.00020119	0	0.00102552	0.000805672	0.000560132	0.000341668	0	0.000797607	6.42137e-05	0.00274344	9.13034e-05	4.51855e-05	0.00076535	0.000645647	0.000483746	0.000107038	0.0001155	3.20718e-05	0.000854055	0.000322373	0.000476134	Bacteria	Verrucomicrobiota	Lentisphaeria	Lentisphaerales	Lentisphaeraceae	Lentisphaera	NA
ASV_409	0.000642746	0.000819028	0.000633874	0.000340875	0.000294522	0.000433463	0.00020119	0.000758681	0.000263705	0.00044312	0.00029654	0.000621214	0.00079575	0.000478564	0.000738458	0.00022593	0.00109564	0.000406669	0.000198424	0.000322824	0.000548246	0.000909821	0.000539001	0.000416934	9.85448e-05	0.000598692	0.00017855	Bacteria	Actinobacteriota	Acidimicrobiia	Microtrichales	Microtrichaceae	Sva0996 marine group	NA
ASV_410	3.78086e-05	3.27611e-05	4.22583e-05	0.00230091	9.8174e-05	0.00382893	2.87414e-05	0	0	0.00149049	0	9.31822e-05	0	3.98804e-05	0.00160534	9.68273e-05	0	0	0	0.000968471	0	0.00224779	3.85e-05	6.41437e-05	0	0.0021645	0	Bacteria	Bacteroidota	Bacteroidia	Flavobacteriales	NS9 marine group	NA	NA
ASV_411	0.000831789	0.000851789	0.000676133	0	0.000736305	0	0.000776018	0.000729501	0.000732515	0	0.000329489	0.00111819	0.00152129	0.000877368	3.21069e-05	0.000290482	0.000228258	0.000225927	0.00022677	0	9.67492e-05	0	0.000308	0.000416934	0.000459876	0	0.0003571	Bacteria	Bacteroidota	Bacteroidia	Flavobacteriales	Flavobacteriaceae	Ulvibacter	NA
ASV_412	0.000491512	0.000753505	0.000464841	0	0.00049087	7.22439e-05	0.000661053	0.000379341	0.000527411	0.000161134	0.000362438	0.000714397	0.00079575	0.000797607	0.000128427	0.000322758	0.000730427	0.000542226	0.000595272	0.000322824	0.000580495	5.35189e-05	0.0004235	0.000609365	0.000394179	0.000552639	0.000565409	Bacteria	Proteobacteria	Alphaproteobacteria	Rhodobacterales	Rhodobacteraceae	NA	NA
ASV_413	0.000226852	3.27611e-05	0.000380325	8.52188e-05	0.000932653	3.61219e-05	2.87414e-05	8.75401e-05	0.000791116	8.05672e-05	0.000757825	0.000217425	0	0.000199402	6.42137e-05	0.000355033	0.000684775	0.000135556	0.00121889	0.000322824	0.00164474	0	0.000462	0.000192431	0.00118254	0.000276319	0.00205333	Bacteria	Verrucomicrobiota	Verrucomicrobiae	Verrucomicrobiales	Rubritaleaceae	Persicirhabdus	NA
ASV_414	0.00102083	0.0011794	8.45166e-05	0	0.000343609	0	0.000977208	0.00125474	0.000205104	4.02836e-05	0.00029654	0.00127349	0.00163831	0.000478564	0	0.000161379	0.000136955	0.000722968	2.83463e-05	0	3.22497e-05	0	0.000500501	0.000801796	0.000229938	0	0.000148792	Bacteria	Proteobacteria	Gammaproteobacteria	Steroidobacterales	Woeseiaceae	Woeseia	NA
ASV_415	0.000756172	0.000786267	0.000295808	0	0.000736305	0	0.000948467	0.000758681	0.000556711	0	0.000230643	0.000714397	0.000538301	0.000279163	0	0.000129103	0.00155216	0.000813339	0.000340155	5.38039e-05	0.000483746	0	0.000693001	0.00115459	0.000427028	0	0.000208309	Bacteria	Planctomycetota	Planctomycetes	Pirellulales	Pirellulaceae	Pir4 lineage	NA
ASV_416	0.000453703	0.000753505	0.000380325	4.26094e-05	0.000392696	0	0.000574828	0.00119638	0.000322307	0	0.000230643	0.000652275	0.000491492	0.000159521	0	3.22758e-05	0.00127825	0.00112964	0.000255117	0	0.000193498	0	0.0015015	0.00141116	0.000525572	0	0.000476134	Bacteria	Actinobacteriota	Acidimicrobiia	Actinomarinales	NA	NA	NA
ASV_417	0.000756172	0.00088455	0.000338066	0	0.000196348	0.000144488	0.000833501	0.000758681	0.000263705	0	0.000230643	0.00136667	0.00140426	0.000478564	3.21069e-05	9.68273e-05	0.000502168	0.000858524	0.000141731	0.000107608	6.44995e-05	5.35189e-05	0.000693001	0.000930083	0.000262786	0.000230266	0.000208309	Bacteria	Proteobacteria	Gammaproteobacteria	Granulosicoccales	Granulosicoccaceae	Granulosicoccus	NA
ASV_418	0.000642746	0.000819028	0.000718391	0	0.000392696	0.000144488	0.000316156	0.000729501	0.000644613	0.000201418	0.000395387	0.00083864	0.00135746	0.00103689	0.000128427	0.000290482	0.00027391	0.000406669	0.000425194	0.000161412	0.000322497	0	0.000231	0.000416934	0.000525572	0.000230266	0.000238067	Bacteria	Bacteroidota	Bacteroidia	Flavobacteriales	Flavobacteriaceae	Gaetbulibacter	lutimaris
ASV_419	0.000189043	6.55222e-05	0.000380325	0	0.000196348	0	0.00106343	0.000729501	0.000937619	4.02836e-05	0.00128501	0.000559093	4.68088e-05	0.000398804	0	0.000161379	0.000365213	0	0.000651964	0	0.000580495	0	0.000885501	0.000481078	0.00114969	4.60532e-05	0.00145816	Bacteria	Bacteroidota	Bacteroidia	Chitinophagales	Saprospiraceae	NA	NA
ASV_421	0.000718364	0.000786267	0.000169033	0	0	0	0.000890984	0.00128392	0.000205104	0	6.58979e-05	0.00127349	0.00138086	0.000398804	0	0.000355033	0.000502168	0.000677782	5.66926e-05	0	0.000193498	0	0.000731501	0.00105837	0.000427028	0	0.000208309	Bacteria	Actinobacteriota	Acidimicrobiia	Actinomarinales	NA	NA	NA
ASV_422	0.000529321	0.000262089	0.000169033	0	0	0	0.000890984	0.000933761	0.000117202	0	0.000362438	0.00043485	0.000257448	0.000159521	0	9.68273e-05	0.00187172	0.00171705	0.000255117	5.38039e-05	0.000225748	0	0.001617	0.00179602	0.000492724	9.21065e-05	0.000327342	Bacteria	Desulfobacterota	Desulfobacteria	Desulfobacterales	Desulfosarcinaceae	Desulfosarcina	NA
ASV_423	0.000226852	0	0.000211291	0.000511313	0.000294522	0.000903049	8.62242e-05	8.75401e-05	0.000205104	0.00145021	0.000197694	0	7.02132e-05	0.000319043	0.00179798	0.00196882	0.000319562	4.51855e-05	0.000170078	0.00123749	0.000225748	0.00123093	7.70001e-05	3.20718e-05	0.000229938	0.00161186	0.000208309	Bacteria	Proteobacteria	Gammaproteobacteria	Pseudomonadales	Halieaceae	OM60(NOR5) clade	NA
ASV_424	0.000907407	0.00114664	0.000380325	0	0.000196348	3.61219e-05	0.000459863	0.000641961	0.000322307	4.02836e-05	0.000197694	0.000528032	0.00102979	0.000598205	0	0.00022593	0.000365213	0.000813339	0.00022677	0.000538039	0.000225748	0	0.000924001	0.000737652	0.000394179	0.000875012	0.000416617	Bacteria	Proteobacteria	Gammaproteobacteria	Thiotrichales	Thiotrichaceae	Cocleimonas	NA
ASV_425	0.000491512	0.000163806	0.00156356	0	0.00186531	0.000108366	0.000258673	0.00023344	0.00187524	0.000322269	0.00233937	0	2.34044e-05	7.97607e-05	6.42137e-05	3.22758e-05	0.000136955	0.000135556	0.00045354	0.000161412	0.000386997	0.000107038	0.0003465	3.20718e-05	0.000229938	0.000276319	0.000922509	Bacteria	Bacteroidota	Bacteroidia	Flavobacteriales	Flavobacteriaceae	NA	NA
ASV_427	7.56172e-05	6.55222e-05	8.45166e-05	0	0.000196348	3.61219e-05	0.000287414	0.00020426	0.000527411	0.000201418	0.000691928	6.21214e-05	9.36176e-05	0.000159521	0.000224748	6.45515e-05	0.000684775	0.000225927	0.00167243	0.000538039	0.00180599	0	0.000731501	6.41437e-05	0.00134678	0.000184213	0.00157719	Bacteria	Verrucomicrobiota	Kiritimatiellae	WCHB1-41	NA	NA	NA
ASV_428	0.00155015	0.00121216	0.000169033	4.26094e-05	9.8174e-05	3.61219e-05	0.00158078	0.000933761	2.93006e-05	0	0.000131796	0.00136667	0.00203618	0.000279163	0	9.68273e-05	0.000136955	0.000451855	2.83463e-05	0	0	0	0.0001925	0.000449006	6.56965e-05	0	0	Bacteria	Proteobacteria	Gammaproteobacteria	Enterobacterales	Kangiellaceae	NA	NA
ASV_429	0.000869598	0.000753505	8.45166e-05	0	0	0	0.000661053	0.00128392	0.000175804	0	0.000164745	0.000621214	0.000655323	7.97607e-05	0	0	0.00082173	0.00158149	0.00022677	0	0.000161249	0	0.0012705	0.0020526	0.000229938	4.60532e-05	0.00017855	Bacteria	Proteobacteria	Gammaproteobacteria	B2M28	NA	NA	NA
ASV_430	0.000756172	0.000393133	0.000549358	0	0.000343609	0	0.000373638	0.000379341	0.000175804	4.02836e-05	0.000790774	0.000372729	0.000280853	0.000358923	0	9.68273e-05	0.00100434	0.000722968	0.00102047	0.000107608	0.000967492	0	0.001078	0.000801796	0.000788359	4.60532e-05	0.000714201	Bacteria	Proteobacteria	Gammaproteobacteria	Gammaproteobacteria Incertae Sedis	Unknown Family	NA	NA
ASV_431	0.000567129	0.000491417	0.000211291	0	0.000245435	0	0.000459863	0.000379341	0.000703214	0	0.000461285	0.000310607	0.000257448	0.000239282	0	0.000129103	0.000958685	0.00212372	0.00076535	5.38039e-05	0.000612745	0	0.000577501	0.000641437	0.00108399	0.000276319	0.000773717	Bacteria	Proteobacteria	Gammaproteobacteria	Gammaproteobacteria Incertae Sedis	Unknown Family	NA	NA
ASV_432	7.56172e-05	6.55222e-05	0.000676133	0.000170438	0.000392696	0	0.000114966	0.00017508	0.000439509	0.000362552	0.000197694	0.000155304	0.00021064	0.000837488	0.00221537	0.000484136	0.000502168	0.000316298	0.000651964	0.000376628	0.00122549	0	0.0002695	9.62155e-05	0.000492724	0.00161186	0.000476134	Bacteria	Bacteroidota	Bacteroidia	Flavobacteriales	Flavobacteriaceae	NA	NA
ASV_433	3.78086e-05	9.82833e-05	0.000464841	0	0.000638131	0	0.000114966	2.918e-05	0.00114272	4.02836e-05	0.0015486	0.000528032	9.36176e-05	0.00175474	3.21069e-05	0.00403447	0.000228258	0	0.000396848	0.000107608	0.000128999	0	0.000154	0	0.000164241	4.60532e-05	0.000208309	Bacteria	Proteobacteria	Gammaproteobacteria	Enterobacterales	Psychromonadaceae	Psychromonas	NA
ASV_434	0	3.27611e-05	0.000126775	0.000894797	4.9087e-05	0.00166161	0	0	8.79018e-05	0.00213503	3.29489e-05	0	2.34044e-05	7.97607e-05	0.00256855	0.000548688	9.13034e-05	0	5.66926e-05	0.00161412	6.44995e-05	0.00262242	7.70001e-05	0	0	0.00161186	5.95167e-05	Bacteria	Bacteroidota	Bacteroidia	Flavobacteriales	Flavobacteriaceae	NA	NA
ASV_435	0.000340278	0.000393133	0.000718391	4.26094e-05	0.00049087	7.22439e-05	0.000258673	0.00020426	0.000732515	0.000161134	0.000230643	0.000279547	0.000140426	0.000518445	0	0.000355033	0.000730427	0.000135556	0.00113385	0.000107608	0.00128999	0	0.000539001	0.000577293	0.00118254	0	0.00122009	Bacteria	Verrucomicrobiota	Kiritimatiellae	WCHB1-41	NA	NA	NA
ASV_436	0.000945215	0.00137597	0.000464841	0	0.000147261	0	0.000718535	0.00201342	0.000205104	0	0.000230643	0.00124243	0.00163831	0.000319043	0	0.000129103	9.13034e-05	0.000271113	0	5.38039e-05	3.22497e-05	0	0.0002695	0.000577293	9.85448e-05	0	5.95167e-05	Bacteria	Actinobacteriota	Acidimicrobiia	Microtrichales	Microtrichaceae	NA	NA
ASV_437	0	3.27611e-05	4.22583e-05	0.00251395	4.9087e-05	0.00260078	2.87414e-05	2.918e-05	2.93006e-05	0.00209475	3.29489e-05	0	0	0	0.00166956	0.000290482	4.56517e-05	0	0	0.00145271	6.44995e-05	0.00165908	0	0	0	0.00170397	2.97584e-05	Bacteria	Proteobacteria	Alphaproteobacteria	SAR11 clade	Clade II	NA	NA
ASV_438	0.000226852	9.82833e-05	0.000338066	0.000170438	0.000392696	3.61219e-05	0	0.00011672	0.000732515	4.02836e-05	0.000856672	0.000186364	0.00021064	0.000398804	6.42137e-05	3.22758e-05	0.000639123	0.000813339	0.00187085	0.000430432	0.00141899	0	0.000231	0.000192431	0.00114969	0.000414479	0.000862993	Bacteria	Bacteroidota	Bacteroidia	Flavobacteriales	Flavobacteriaceae	Aquibacter	NA
ASV_439	0.000567129	0.000622461	0.000676133	0	0.000687218	0	0.000833501	0.000641961	0.00105482	0.000201418	0.00105437	0.000652275	0.000421279	0.000717846	0	0.000355033	0.000182607	0.000225927	0.00022677	5.38039e-05	0.000257998	0	0.000577501	0.000449006	0.000558421	4.60532e-05	0.000565409	Bacteria	Bacteroidota	Bacteroidia	Flavobacteriales	Flavobacteriaceae	NA	NA
ASV_440	0.000718364	0.000687983	0.000422583	0	0.000245435	3.61219e-05	0.000661053	0.000554421	0.000293006	0	0.000230643	0.000372729	0.000772345	0.000358923	0	0.000258206	0.000958685	0.00176223	0.000510233	5.38039e-05	0.000451496	0	0.000962501	0.000801796	0.000492724	4.60532e-05	0.000327342	Bacteria	Planctomycetota	Planctomycetes	Pirellulales	Pirellulaceae	Bythopirellula	NA
ASV_441	0.000604938	0.000196567	0.000971941	8.52188e-05	0.00176713	0	0.000373638	0.000466881	0.000908318	0	0.00108731	0	0.00037447	0.000997009	0	0.000419585	0.00054782	0.000361484	0.000368502	0.000215216	0.000548246	0	0.0002695	0.000416934	0.00075551	9.21065e-05	0.000535651	Bacteria	Bacteroidota	Bacteroidia	Flavobacteriales	Crocinitomicaceae	Crocinitomix	NA
ASV_442	0.00155015	0.00114664	0.000422583	0	0.000441783	0.000108366	0.00080476	0.00113802	0.000175804	8.05672e-05	0.000131796	0.000652275	0.000959581	0.000438684	0	0.000129103	0.000319562	0.000316298	0.000340155	5.38039e-05	0.000419247	0	0.000385	0.000898012	0.000295634	0	0.000148792	Bacteria	Proteobacteria	Gammaproteobacteria	BD7-8	NA	NA	NA
ASV_443	0.00117207	0.00111388	0.000507099	0	0.000392696	0	0.00103469	0.0010213	0.000380908	4.02836e-05	0.000197694	0.00083864	0.00112341	0.000558325	0	0.00022593	0.000319562	0.000271113	8.50388e-05	5.38039e-05	9.67492e-05	0	0.000500501	0.000416934	0.000525572	9.21065e-05	0.000297584	Bacteria	Bacteroidota	Bacteroidia	Chitinophagales	Saprospiraceae	NA	NA
ASV_444	0	6.55222e-05	0.00025355	0.000255656	0.000343609	0.000144488	2.87414e-05	8.75401e-05	0.000703214	0.00044312	0.000757825	0.000217425	2.34044e-05	0.000677966	0.000353175	0.00100055	9.13034e-05	0.000135556	0.00198424	0.00166792	0.000806244	0	0.0001155	0.000128287	0.000427028	0.000921065	0.000565409	Bacteria	Proteobacteria	Gammaproteobacteria	Enterobacterales	Psychromonadaceae	Psychromonas	NA
ASV_445	0.000151234	0.000229328	0.00109872	0	0.00147261	3.61219e-05	0	0.00035016	0.00304726	0	0.00273476	9.31822e-05	0.000163831	0.000598205	0	0.00132331	4.56517e-05	0	2.83463e-05	0	0	0	0	3.20718e-05	3.28483e-05	0	0.000119033	Bacteria	Proteobacteria	Gammaproteobacteria	Enterobacterales	Shewanellaceae	Psychrobium	NA
ASV_446	0.000983024	0.00131044	4.22583e-05	4.26094e-05	0.000196348	0.000108366	0.000517345	0.00110884	0.000205104	8.05672e-05	0.000230643	0.000962882	0.00198937	0.000319043	3.21069e-05	0.000322758	0.000228258	0.000316298	0.000113385	5.38039e-05	6.44995e-05	0	0.000462	0.000673509	0.000164241	4.60532e-05	0	Bacteria	Proteobacteria	Gammaproteobacteria	Pseudomonadales	Spongiibacteraceae	BD1-7 clade	NA
ASV_447	0.000189043	0.000262089	0.000633874	4.26094e-05	0.000539957	0	0.000143707	0.00011672	0.000234405	0.000362552	0.000494234	6.21214e-05	0.00021064	0.000478564	0.000160534	0.000774618	0.00054782	0.000451855	0.00136062	0.000807059	0.00158024	0	0.0002695	0.000288647	0.000591269	0.000598692	0.000714201	Bacteria	Proteobacteria	Gammaproteobacteria	Gammaproteobacteria Incertae Sedis	Unknown Family	Marinicella	NA
ASV_448	0.000151234	6.55222e-05	0.000591616	0.000170438	0.0015217	0.000108366	0.000258673	0	0.000205104	0.00056397	0.000263591	0.000341668	4.68088e-05	0.00119641	0.000674244	0.0041313	0.000136955	4.51855e-05	0.000141731	0.000215216	0.000128999	0.000160557	0.0001155	0	9.85448e-05	0.000598692	0.000327342	Bacteria	Proteobacteria	Alphaproteobacteria	Rickettsiales	Rickettsiaceae	Candidatus Megaira	NA
ASV_449	0	3.27611e-05	4.22583e-05	0.0022583	9.8174e-05	0.00202283	0	0	0	0.00140993	0	0	2.34044e-05	0.000119641	0.00183009	0.000290482	0	0	0	0.00107608	0	0.00401391	0	3.20718e-05	0	0.00110528	0	Bacteria	Proteobacteria	Alphaproteobacteria	Puniceispirillales	SAR116 clade	NA	NA
ASV_450	0.00113426	0.00114664	0.000718391	0	0.000294522	7.22439e-05	0.000776018	0.000787861	0.000351607	0.000120851	9.88468e-05	0.000496972	0.00121703	0.000438684	0	0.000161379	0.000410865	0.000316298	0.000255117	0.000107608	0.000419247	0	0.000462	0.000481078	0.000427028	0.000184213	0.000208309	Bacteria	Bacteroidota	Bacteroidia	Chitinophagales	Saprospiraceae	Portibacter	lacus
ASV_451	0.000793981	0.000262089	0.000633874	0	0.000392696	3.61219e-05	0.00040238	0.000466881	0.00049811	0	0.000164745	0.000310607	0.000351066	0.000319043	0	0.000161379	0.0014152	0.00090371	0.000822042	0.000161412	0.000902993	0	0.000847001	0.000577293	0.000624117	4.60532e-05	0.000684442	Bacteria	Verrucomicrobiota	Verrucomicrobiae	Verrucomicrobiales	DEV007	NA	NA
ASV_452	0.000415895	0.000131044	0.000802907	0	0.00117809	0	0.000287414	5.83601e-05	0.00125993	0.000281985	0.00092257	0	7.02132e-05	0.000239282	6.42137e-05	0.00022593	0.000365213	4.51855e-05	0.00119054	0.000322824	0.00119324	0	0.0001925	0.000128287	0.000656965	9.21065e-05	0.00136888	Bacteria	Verrucomicrobiota	Kiritimatiellae	Kiritimatiellales	Kiritimatiellaceae	R76-B128	NA
ASV_453	0	0	0	0.00306788	4.9087e-05	0.00202283	0	0	0	0.00157106	0.000131796	0	0	7.97607e-05	0.00221537	0.00022593	0	0	0	0.00102227	0	0.00219427	3.85e-05	0	6.56965e-05	0.00101317	0	Bacteria	Proteobacteria	Alphaproteobacteria	SAR11 clade	Clade I	Clade Ia	NA
ASV_454	0.000113426	0	0.000422583	4.26094e-05	0.00132535	3.61219e-05	0.000172448	0	0.000263705	0.000322269	0.000593081	0.000186364	4.68088e-05	0.000518445	0.000385282	0.00622922	0	0	8.50388e-05	5.38039e-05	3.22497e-05	0	7.70001e-05	3.20718e-05	0.00019709	0.00013816	0.000238067	Bacteria	Proteobacteria	Gammaproteobacteria	Francisellales	Francisellaceae	NA	NA
ASV_455	0.000113426	3.27611e-05	0.000464841	0.000852188	0.001129	0.000252854	5.74828e-05	2.918e-05	2.93006e-05	0.00149049	0.000131796	0.000279547	0.000187235	0.000757727	0.000931099	0.00177517	0.000182607	0	0.000283463	0.00166792	9.67492e-05	0.000642226	7.70001e-05	6.41437e-05	9.85448e-05	0.00124344	0.000267825	Bacteria	Bacteroidota	Bacteroidia	Flavobacteriales	Cryomorphaceae	NS10 marine group	NA
ASV_456	7.56172e-05	0	0.000633874	0.00068175	0.0015217	0.000216732	0.000114966	0	0.000380908	0.00149049	0.000362438	0	0	0.000757727	0.000321069	0.00154924	4.56517e-05	0	8.50388e-05	0.002744	0.000322497	0	0.0001155	0	0.00019709	0.00175002	0.000267825	Bacteria	Bacteroidota	Bacteroidia	Flavobacteriales	Cryomorphaceae	NS10 marine group	NA
ASV_457	0.000226852	0.000262089	0.000549358	0	0.000294522	3.61219e-05	0.00020119	0.0001459	0.000234405	8.05672e-05	0.00029654	0.000652275	0.000140426	0.000119641	0	0	0.00168911	0.000722968	0.00127558	0.000322824	0.00132224	0	0.000616001	0.000416934	0.000821207	0.00013816	0.00101178	Bacteria	Bacteroidota	Bacteroidia	Flavobacteriales	Crocinitomicaceae	NA	NA
ASV_458	0.000189043	0	0.00025355	8.52188e-05	0.000294522	0.000108366	5.74828e-05	2.918e-05	0.000615312	0.000241702	0.000889621	0.000217425	0.000117022	0.000239282	0.000128427	0.000193655	0.00027391	0.000406669	0.00170078	0.000807059	0.00122549	0.000107038	0.0003465	0.000224503	0.00128108	0.000368426	0.000922509	Bacteria	Bacteroidota	Bacteroidia	Flavobacteriales	Flavobacteriaceae	Lutibacter	NA
ASV_459	7.56172e-05	0	0.00025355	4.26094e-05	0.000785392	0	0.000574828	5.83601e-05	0.00137713	0.000765388	0.00177924	0	0	0.000239282	6.42137e-05	0.000484136	0.000182607	0	0.000822042	0.000376628	0.00132224	0	3.85e-05	3.20718e-05	0.000525572	0.000184213	0.00113082	Bacteria	Patescibacteria	Parcubacteria	Candidatus Campbellbacteria	NA	NA	NA
ASV_460	0.000491512	0.000327611	0.000169033	4.26094e-05	4.9087e-05	0	0.00106343	0.000787861	5.86012e-05	4.02836e-05	0.000263591	0.000217425	0.000397875	3.98804e-05	0	0	0.00127825	0.00194298	0.000170078	0.000215216	0.000128999	0	0.001309	0.00208467	0.000295634	0	0.000238067	Bacteria	Bacteroidota	Bacteroidia	Cytophagales	Cyclobacteriaceae	NA	NA
ASV_461	0.000604938	0.000393133	0.00025355	4.26094e-05	0.00049087	7.22439e-05	0.000776018	0.000496061	0.000322307	0.000201418	0.000494234	0.000279547	0.00037447	0.000239282	6.42137e-05	9.68273e-05	0.000958685	0.000632597	0.000850388	0.000699451	0.000999742	5.35189e-05	0.000654501	0.000256575	0.000427028	0.000322373	0.000476134	Bacteria	Desulfobacterota	Desulfuromonadia	Desulfuromonadales	Geopsychrobacteraceae	Geopsychrobacter	NA
ASV_463	0.000642746	0.000819028	0.00025355	0	0.000147261	0	0.000574828	0.000875401	0.000293006	4.02836e-05	0.000230643	0.000248486	0.000865963	0.000279163	0	0	0.00100434	0.00117482	0.000311809	0	0.000257998	0	0.000962501	0.0012508	0.000492724	4.60532e-05	0.000297584	Bacteria	Planctomycetota	Planctomycetes	Pirellulales	Pirellulaceae	Blastopirellula	NA
ASV_465	3.78086e-05	3.27611e-05	0.000338066	0	0.000343609	3.61219e-05	0.000258673	0.0001459	0.000351607	0	0.000131796	0	7.02132e-05	0	3.21069e-05	0	0.00114129	0.000180742	0.00201259	0.000161412	0.00290248	0	0.0004235	0.000481078	0.000821207	9.21065e-05	0.000833234	Bacteria	Proteobacteria	Gammaproteobacteria	Gammaproteobacteria Incertae Sedis	Unknown Family	NA	NA
ASV_466	0.000302469	0.000131044	0.000507099	8.52188e-05	0.000392696	0	0.00060357	0.00026262	0.00049811	0.000201418	0.000658979	9.31822e-05	0.000140426	0.000199402	0	0.000129103	0.000776079	0.000451855	0.00124724	0.000322824	0.00164474	5.35189e-05	0.0003465	0.000224503	0.000689814	9.21065e-05	0.000982026	Bacteria	Proteobacteria	Gammaproteobacteria	Gammaproteobacteria Incertae Sedis	Unknown Family	NA	NA
ASV_467	0.000642746	0.000196567	0.000380325	0	0.000294522	0	0.000143707	0.00032098	0.000351607	4.02836e-05	0.000197694	0.000217425	0.000304257	0.000319043	0	9.68273e-05	0.00109564	0.000858524	0.00121889	0.000161412	0.00148349	0	0.000500501	0.000513149	0.000788359	4.60532e-05	0.000892751	Bacteria	Proteobacteria	Gammaproteobacteria	Pseudomonadales	Halieaceae	OM60(NOR5) clade	NA
ASV_468	0.000869598	0.00111388	0.000549358	0	0.000294522	0	0.000258673	0.000817041	0.000351607	0	0.000263591	0.000621214	0.00152129	0.000518445	3.21069e-05	0.000193655	0.000410865	0.000361484	0.000170078	5.38039e-05	0.000225748	5.35189e-05	0.000616001	0.000673509	0.00019709	0	0.000238067	Bacteria	Planctomycetota	Planctomycetes	Pirellulales	Pirellulaceae	Blastopirellula	NA
ASV_469	0.000642746	0.000786267	0.000295808	4.26094e-05	0.000343609	0	0.000747277	0.000904581	0.000410208	0	0.000329489	0.000900761	0.000655323	0.000319043	0	0.000129103	0.000319562	0.000677782	0.000198424	5.38039e-05	6.44995e-05	0	0.0011935	0.000930083	0.000427028	0	0.000297584	Bacteria	Actinobacteriota	Acidimicrobiia	Actinomarinales	NA	NA	NA
ASV_471	0.000756172	0.00108112	0.000422583	8.52188e-05	0.000785392	0.000144488	8.62242e-05	0.000408521	0.000322307	0.000161134	0.000263591	0.00118031	0.000491492	0.000797607	0.000160534	0.00100055	4.56517e-05	0.000677782	0.000113385	0.000430432	6.44995e-05	0	0.0003465	0.000449006	0.000492724	0.00013816	0.000267825	Bacteria	Proteobacteria	Gammaproteobacteria	Enterobacterales	Alteromonadaceae	Paraglaciecola	NA
ASV_472	0.000529321	0.000556939	0.000802907	0	0.00049087	0	0.000488604	0.000379341	0.00046881	4.02836e-05	0.000724876	0.000403789	0.000421279	0.000319043	3.21069e-05	0.000322758	0.000182607	0.000225927	0.000481887	5.38039e-05	0.000257998	0	0.000808501	0.000962155	0.0010183	4.60532e-05	0.000684442	Bacteria	Proteobacteria	Gammaproteobacteria	Pseudomonadales	Halieaceae	Halioglobus	NA
ASV_473	0.000151234	0.000196567	0.000929682	0	0.00132535	3.61219e-05	0.000114966	0.000525241	0.00164083	8.05672e-05	0.00138386	0.000652275	0.00021064	0.000877368	0	0.00148469	0	0	0.000141731	0	3.22497e-05	5.35189e-05	0.0002695	0.000128287	0.000394179	0	0.000297584	Bacteria	Proteobacteria	Gammaproteobacteria	Enterobacterales	Colwelliaceae	Colwellia	NA
ASV_474	0.000983024	0.00088455	0.000338066	4.26094e-05	0.000294522	3.61219e-05	0.00106343	0.00125474	0.000380908	0	0.000131796	0.00186364	0.000889367	0.000518445	0	9.68273e-05	0.000319562	9.0371e-05	2.83463e-05	0	3.22497e-05	0	0.0003465	0.000320718	0.000131393	0	0.000119033	Bacteria	Proteobacteria	Alphaproteobacteria	Rhizobiales	Rhizobiaceae	Pseudahrensia	NA
ASV_476	0.000340278	0.000196567	0.000718391	0	0.000343609	7.22439e-05	0.00060357	0.00023344	0.000791116	4.02836e-05	0.000428336	0.000372729	0.000163831	0.000358923	0	0.000161379	0.000456517	0.000225927	0.00164408	0.000161412	0.000451496	5.35189e-05	0.000577501	0.000449006	0.00121539	0	0.000476134	Bacteria	Proteobacteria	Gammaproteobacteria	Gammaproteobacteria Incertae Sedis	Unknown Family	NA	NA
ASV_477	0.000831789	0.000687983	0.000845166	4.26094e-05	0.000638131	0	0.000459863	0.000525241	0.000439509	4.02836e-05	0.000527183	0.000931822	0.000959581	0.000199402	0	0.000161379	4.56517e-05	0.000271113	0.000368502	0	0.000451496	0	0.000385	0.000481078	0.000492724	0	0.000535651	Bacteria	Proteobacteria	Gammaproteobacteria	Gammaproteobacteria Incertae Sedis	Unknown Family	NA	NA
ASV_478	0.000718364	0.00101559	0.000338066	0	0	7.22439e-05	0.000459863	0.000466881	0.000351607	4.02836e-05	0.000131796	0.000310607	0.000280853	0.000279163	0	3.22758e-05	0.00118694	0.00171705	0.000510233	0.000161412	0.000935243	0	0.000616001	0.000737652	0.000229938	0	0.000476134	Bacteria	Planctomycetota	Planctomycetes	Pirellulales	Pirellulaceae	Rhodopirellula	NA
ASV_479	0.000642746	0.000819028	0.000464841	4.26094e-05	0.000294522	3.61219e-05	0.000143707	0.000554421	0.000380908	8.05672e-05	0.000164745	0.000403789	0.000655323	0.000358923	0	0	0.00054782	0.000858524	0.00099212	0.000215216	0.00103199	0	0.000731501	0.000641437	0.000394179	4.60532e-05	0.00017855	Bacteria	Planctomycetota	Planctomycetes	Pirellulales	Pirellulaceae	Blastopirellula	NA
ASV_480	0.00120988	0.0011794	0.000126775	0	9.8174e-05	0	0.000833501	0.00128392	0.000146503	8.05672e-05	6.58979e-05	0.000496972	0.000936176	0.000199402	0	6.45515e-05	0.000730427	0.00090371	8.50388e-05	0	3.22497e-05	0	0.000616001	0.00118666	0	0	8.92751e-05	Bacteria	Proteobacteria	Gammaproteobacteria	Thiotrichales	Thiotrichaceae	NA	NA
ASV_481	0.000453703	0.00131044	0.000380325	0	0.000294522	7.22439e-05	0.000747277	0.000992121	0.000234405	4.02836e-05	3.29489e-05	0.00136667	0.00133405	0.000518445	3.21069e-05	0.000193655	0.00054782	0.000316298	0.000113385	0	6.44995e-05	0	0.0003465	0.000256575	0.000164241	4.60532e-05	0.00017855	Bacteria	Actinobacteriota	Acidimicrobiia	Actinomarinales	NA	NA	NA
ASV_482	0.000945215	0.00088455	0.000422583	0	0.000294522	3.61219e-05	0.000862242	0.000787861	0.000410208	0	0.000560132	0.000683336	0.000748941	0.000478564	0	0.00022593	0.000410865	0.000406669	0.00022677	5.38039e-05	0.000128999	0	0.000654501	0.000737652	0.00019709	0	0.00017855	Bacteria	Proteobacteria	Gammaproteobacteria	Thiotrichales	Thiotrichaceae	NA	NA
ASV_483	0.000529321	0.000458655	0.000169033	4.26094e-05	0.000294522	7.22439e-05	0.000459863	0.00020426	0.000410208	0.000161134	0.000263591	0.000310607	0.00037447	0.000598205	0.000160534	0.000580964	0.000319562	0.000361484	0.000538579	0.000860863	0.000967492	0	0.000385	0.000416934	0.000492724	0.00105922	0.000535651	Bacteria	Proteobacteria	Alphaproteobacteria	Rhodobacterales	Rhodobacteraceae	Octadecabacter	temperatus
ASV_485	0.000302469	0.000393133	0.000211291	4.26094e-05	0.000343609	0	0.00040238	0.000379341	0.000234405	0	0.000197694	6.21214e-05	0.000140426	0.000239282	0	3.22758e-05	0.00187172	0.00149112	0.00102047	5.38039e-05	0.00119324	0	0.000693001	0.000641437	0.000624117	9.21065e-05	0.000446375	Bacteria	Proteobacteria	Gammaproteobacteria	Pseudomonadales	Halieaceae	Halioglobus	NA
ASV_486	0.000718364	0.00137597	0.000169033	8.52188e-05	0.000147261	7.22439e-05	0.00103469	0.000729501	0.000175804	0	9.88468e-05	0.00142879	0.00147448	0.000438684	9.63206e-05	0.000161379	9.13034e-05	0.000316298	5.66926e-05	0	0.000128999	5.35189e-05	0.0004235	0.000288647	6.56965e-05	4.60532e-05	2.97584e-05	Bacteria	Proteobacteria	Gammaproteobacteria	Steroidobacterales	Woeseiaceae	Woeseia	NA
ASV_487	0.000340278	0.000819028	8.45166e-05	0	9.8174e-05	0	0.000747277	0.00119638	0.000117202	0	9.88468e-05	0.000590154	0.00117022	3.98804e-05	0	0	0.00127825	0.00153631	0.000113385	0	9.67492e-05	0	0.000847001	0.00109044	3.28483e-05	0	5.95167e-05	Bacteria	Myxococcota	Polyangia	Polyangiales	Sandaracinaceae	NA	NA
ASV_488	0.000189043	9.82833e-05	0.000676133	0	0.000392696	0	0.00020119	8.75401e-05	0.000673914	8.05672e-05	0.000691928	0	0	0.000239282	0	6.45515e-05	0.000502168	4.51855e-05	0.00113385	0.000430432	0.00177374	5.35189e-05	0.0002695	0.000449006	0.000689814	0.00013816	0.00157719	Bacteria	Verrucomicrobiota	Kiritimatiellae	Kiritimatiellales	Kiritimatiellaceae	R76-B128	NA
ASV_489	0.000491512	0.000491417	0.0010142	0	0.000539957	0	0.000517345	0.000466881	0.00046881	0	0.000724876	0.000217425	0.000631919	0.000677966	6.42137e-05	0.000193655	0.000456517	0.00049704	0.000340155	0.000161412	0.000354747	0	0.000231	0.000416934	0.000886903	4.60532e-05	0.000624926	Bacteria	Bacteroidota	Bacteroidia	Flavobacteriales	Cryomorphaceae	Vicingus	NA
ASV_490	0.000113426	6.55222e-05	0.000126775	0.000937407	0.000147261	0.00198671	0	0	0.000117202	0.000684821	0.000230643	0	2.34044e-05	0.000159521	0.00122006	0.000548688	0	9.0371e-05	0.000283463	0.00204455	0.000257998	0.000214075	0.000154	0	0.000295634	0.00230266	0.000238067	Bacteria	Proteobacteria	Gammaproteobacteria	Enterobacterales	Psychromonadaceae	Psychromonas	NA
ASV_491	0.00102083	0.000786267	0.000169033	0	0.000245435	3.61219e-05	0.00080476	0.000758681	0.000117202	8.05672e-05	9.88468e-05	0.00114925	0.00152129	0.000558325	0	6.45515e-05	0.000182607	0.000406669	8.50388e-05	0.000107608	0.000128999	0	0.000462	0.000577293	0.00019709	9.21065e-05	0.00017855	Bacteria	Bacteroidota	Bacteroidia	Flavobacteriales	Flavobacteriaceae	NA	NA
ASV_492	0.000756172	0.00114664	0.000591616	0	4.9087e-05	0	0.000546087	0.0011672	0.000322307	0	9.88468e-05	0.00114925	0.00135746	0.000199402	0	0.000129103	0.000182607	0.00049704	2.83463e-05	0	6.44995e-05	0	0.000385	0.000641437	0.00019709	0	0.00017855	Bacteria	Actinobacteriota	Acidimicrobiia	Actinomarinales	NA	NA	NA
ASV_493	0.000151234	9.82833e-05	4.22583e-05	0	4.9087e-05	0	0.00040238	0.000496061	0.000644613	0.000161134	0.000560132	0	0.000257448	0.000159521	0	3.22758e-05	0.000913034	0.000316298	0.000935427	0.00026902	0.000999742	0	0.000808501	0.000737652	0.0009526	4.60532e-05	0.00113082	Bacteria	Bacteroidota	Bacteroidia	Flavobacteriales	Flavobacteriaceae	NA	NA
ASV_494	3.78086e-05	0.000131044	0.000464841	0	0.00107991	7.22439e-05	8.62242e-05	2.918e-05	0.000439509	0.000281985	0.000263591	0.000341668	9.36176e-05	0.000797607	0.000256855	0.00261434	4.56517e-05	0.000225927	0.000255117	0.000699451	0.000483746	0	7.70001e-05	6.41437e-05	0.000558421	0.000460532	0.00101178	Bacteria	Patescibacteria	Gracilibacteria	JGI 0000069-P22	NA	NA	NA
ASV_495	0	3.27611e-05	0	0.00259917	0.000196348	0.00166161	0	0	5.86012e-05	0.00189333	3.29489e-05	0	2.34044e-05	3.98804e-05	0.00160534	0.000419585	4.56517e-05	0	0	0.000807059	0	0.00224779	0	0	0	0.000875012	5.95167e-05	Bacteria	Proteobacteria	Alphaproteobacteria	SAR11 clade	NA	NA	NA
ASV_496	0.000718364	0.00127768	0.000718391	0	0.000147261	0	0.00040238	0.000466881	0.000117202	0	0.000164745	0.00105606	0.000655323	0.000319043	3.21069e-05	0.000322758	0.000365213	0.00225927	0.000340155	5.38039e-05	6.44995e-05	0	0.000385	0.000577293	9.85448e-05	0	8.92751e-05	Bacteria	Proteobacteria	Gammaproteobacteria	Pseudomonadales	Halieaceae	Halioglobus	NA
ASV_497	0.000604938	0.0005897	0.000338066	0	0.000147261	0	0.000574828	0.000700321	0.000322307	8.05672e-05	0.00029654	0.000124243	0.000280853	0.000239282	3.21069e-05	0.000129103	0.00136955	0.00140075	0.000425194	5.38039e-05	0.000257998	0	0.000693001	0.00105837	0.000558421	0	0.000416617	Bacteria	Proteobacteria	Gammaproteobacteria	Gammaproteobacteria Incertae Sedis	Unknown Family	NA	NA
ASV_498	0.000415895	0.00101559	0.00025355	4.26094e-05	0.000294522	0.000144488	0.000459863	0.000379341	0.000263705	4.02836e-05	0.000197694	0.00152198	0.00114682	0.000518445	3.21069e-05	0.000290482	0.00027391	0.000271113	0.000141731	0.000161412	6.44995e-05	0	0.000385	0.000705581	0.000394179	0.000230266	0.000267825	Bacteria	Proteobacteria	Gammaproteobacteria	Thiotrichales	Thiotrichaceae	Cocleimonas	NA
ASV_499	0.000907407	0.000819028	0.00105646	0	0.000589044	3.61219e-05	0.000661053	0.000787861	0.000293006	0	0.00029654	0.000217425	0.00112341	0.000717846	3.21069e-05	0.000258206	9.13034e-05	4.51855e-05	0.000283463	0	0.000161249	0	0.000500501	0.000513149	0.000361331	4.60532e-05	0.000208309	Bacteria	Proteobacteria	Gammaproteobacteria	Chromatiales	Sedimenticolaceae	Sedimenticola	NA
ASV_500	0.000378086	0.000458655	0.000380325	0.000553922	0.000392696	0.000614073	0.000229931	0.00026262	0.000293006	0.000684821	0.000494234	0.000652275	0.00037447	0.000518445	0.000417389	0.000774618	0.000136955	9.0371e-05	0.00045354	0.000322824	0.000193498	0.000428151	0.0003465	0.00035279	0.000459876	0.000230266	0.000208309	Bacteria	Proteobacteria	Gammaproteobacteria	Pseudomonadales	Pseudohongiellaceae	Pseudohongiella	NA
ASV_501	0.000831789	0.000524178	0.000464841	0	0.000589044	3.61219e-05	0.000948467	0.00026262	0.000293006	0	0.00029654	0.000931822	0.00117022	0.000717846	9.63206e-05	9.68273e-05	0.000365213	0	0.00022677	0.000107608	0.000161249	0	0.0004235	0.000481078	0.000361331	9.21065e-05	0.000416617	Bacteria	Bacteroidota	Bacteroidia	Flavobacteriales	Crocinitomicaceae	Crocinitomix	NA
ASV_502	0.000226852	0.000163806	0.000760649	4.26094e-05	0.00122717	3.61219e-05	0	0.00020426	0.000527411	0.000281985	0.000428336	0.000310607	0.000163831	0.00151545	3.21069e-05	0.00148469	9.13034e-05	0	0.000651964	0.000322824	0.000290248	0	0.000308	0.000288647	0.000361331	0.000230266	0.000803476	Bacteria	Proteobacteria	Gammaproteobacteria	Arenicellales	Arenicellaceae	HTCC5015	NA
ASV_503	0.000491512	0.000327611	0.000718391	0	0.000785392	3.61219e-05	0.00020119	0.00020426	0.000527411	0.000161134	0.00062603	0.000714397	0.000514897	0.000438684	9.63206e-05	0.000903721	0.000410865	0.000271113	0.000481887	0.000538039	0.000322497	5.35189e-05	0.000231	0.000320718	0.000394179	0.000414479	0.000386859	Bacteria	Proteobacteria	Gammaproteobacteria	Pseudomonadales	Cellvibrionaceae	NA	NA
ASV_505	0.000604938	0.000753505	0.000211291	0	0.000147261	0	0.000431121	0.000758681	0.000527411	0.000161134	0.000691928	0.000217425	0.00021064	7.97607e-05	0	0	0.000456517	0.000677782	0.000311809	0.000161412	0.000193498	5.35189e-05	0.000770001	0.00115459	0.000624117	0.00013816	0.000773717	Bacteria	Spirochaetota	Spirochaetia	Spirochaetales	Spirochaetaceae	Spirochaeta 2	NA
ASV_506	0.000831789	0.000687983	0.000422583	0	0.000147261	3.61219e-05	0.00080476	0.000875401	0.000234405	0	6.58979e-05	0.00145985	0.00133405	0.000478564	0	0.000419585	0.000319562	9.0371e-05	8.50388e-05	0	0	0	0.000462	0.000449006	3.28483e-05	4.60532e-05	8.92751e-05	Bacteria	Actinobacteriota	Acidimicrobiia	Microtrichales	Microtrichaceae	NA	NA
ASV_507	0.000113426	3.27611e-05	0.000211291	0	0.000539957	0	0.000172448	0.00023344	0.000761815	0.00140993	0.00174629	3.10607e-05	0	0.000358923	0.000160534	0.000580964	0.000136955	0	0.000595272	0.0013989	0.000773994	0.000107038	0	3.20718e-05	0.000427028	0.000736852	0.000297584	Bacteria	Bacteroidota	Bacteroidia	Cytophagales	Cyclobacteriaceae	NA	NA
ASV_508	0.000869598	0.000458655	0.000338066	8.52188e-05	0.000687218	3.61219e-05	0.000833501	0.000641961	0.000527411	0	0.000560132	0.0008697	0.000608515	0.000677966	0	0.000387309	0.000502168	0.000225927	0.000198424	0	3.22497e-05	0	0.000654501	0.000320718	0.000328483	4.60532e-05	8.92751e-05	Bacteria	Proteobacteria	Gammaproteobacteria	Steroidobacterales	Woeseiaceae	Woeseia	NA
ASV_510	0.000567129	0.000720744	0.00139452	0	0.00107991	3.61219e-05	0.000316156	0.00023344	0.000615312	4.02836e-05	0.000757825	0.000310607	0.000327662	0.00131605	0	0.000742343	9.13034e-05	0.000271113	0.000368502	0	9.67492e-05	5.35189e-05	0.0001155	0.000192431	0.000394179	9.21065e-05	0.000297584	Bacteria	Proteobacteria	Gammaproteobacteria	Gammaproteobacteria Incertae Sedis	Unknown Family	NA	NA
ASV_512	0.000378086	0.000229328	0.000929682	0	0.001129	0	0.000258673	2.918e-05	0.00046881	0.00044312	0.000593081	0.000217425	2.34044e-05	0.000957129	6.42137e-05	0.0020011	0.000182607	0	0.000198424	0.000860863	0.000290248	0	7.70001e-05	0	0.000788359	0.000230266	0.000386859	Bacteria	Verrucomicrobiota	Lentisphaeria	Lentisphaerales	Lentisphaeraceae	Lentisphaera	NA
ASV_513	0.000340278	0.000491417	0.000211291	0	0.000245435	0	0.00040238	0.000554421	0.000322307	0	6.58979e-05	0.000559093	0.000631919	0.000119641	0	3.22758e-05	0.00159781	0.000813339	0.000396848	0.000107608	0.000386997	0	0.001001	0.00121873	0.000328483	4.60532e-05	0.000238067	Bacteria	Planctomycetota	Planctomycetes	Pirellulales	Pirellulaceae	Pir4 lineage	NA
ASV_514	0.000567129	0.000720744	0.000591616	4.26094e-05	0.000343609	0	0.000574828	0.000671141	0.000410208	0	0.000395387	0.000745457	0.000678728	0.000558325	0	0.00022593	0.000136955	0.000361484	0.000170078	0.000107608	9.67492e-05	0	0.000539001	0.00115459	0.000131393	0	0.000386859	Bacteria	Proteobacteria	Gammaproteobacteria	Pseudomonadales	Halieaceae	Halioglobus	NA
ASV_515	0.00026466	0.000458655	0.000338066	0	0.000196348	3.61219e-05	0.000632311	0.00035016	0.00046881	4.02836e-05	9.88468e-05	0.000496972	0.000163831	0.000438684	0	9.68273e-05	0.0014152	0.00221409	0.000255117	5.38039e-05	0.000483746	0	0.000616001	0.000769724	0.000229938	0	0.0003571	Bacteria	Chloroflexi	KD4-96	NA	NA	NA	NA
ASV_516	0.000189043	3.27611e-05	0.000169033	0.00072436	0.000147261	0.000830805	0	0	5.86012e-05	0.000805672	9.88468e-05	0.000217425	0	0.000438684	0.000898992	0.000290482	0.000182607	4.51855e-05	0.000340155	0.00220596	0.000322497	0.000107038	0.000154	9.62155e-05	0.000361331	0.00248687	0.000416617	Bacteria	Bacteroidota	Bacteroidia	Flavobacteriales	Flavobacteriaceae	Tenacibaculum	NA
ASV_517	0.000189043	0.000131044	0.000718391	0.000596532	0.0015217	0.00018061	0	2.918e-05	0.000644613	0.000523687	0.00184514	0.000217425	4.68088e-05	0.000119641	0.000224748	0.000451861	0	4.51855e-05	0.000255117	0.000376628	0.000354747	5.35189e-05	0.000154	6.41437e-05	0.000394179	0.0013816	0.000327342	Bacteria	Proteobacteria	Gammaproteobacteria	Enterobacterales	Vibrionaceae	Aliivibrio	NA
ASV_518	0.000642746	0.000786267	0.000211291	0	9.8174e-05	3.61219e-05	0.000689794	0.0010213	0.000293006	8.05672e-05	6.58979e-05	0.000248486	0.000936176	0.000279163	0	0.000161379	0.000639123	0.00090371	0.000198424	5.38039e-05	0.000161249	5.35189e-05	0.000731501	0.000737652	0.000229938	4.60532e-05	0.000238067	Bacteria	Chloroflexi	Anaerolineae	Anaerolineales	Anaerolineaceae	NA	NA
ASV_519	0.000567129	0.000425894	0.000211291	4.26094e-05	0.000294522	0	0.000546087	0.000379341	0.000234405	0	0.000197694	0.000217425	0.000468088	0.000279163	0	0.00022593	0.000639123	0.000994081	0.000737003	0	0.000677245	0	0.000770001	0.000898012	0.000394179	0.00013816	0.000446375	Bacteria	Verrucomicrobiota	Verrucomicrobiae	Verrucomicrobiales	DEV007	NA	NA
ASV_520	0.000113426	0.000393133	0.000126775	0	0.000196348	0	0.000316156	0.000408521	0.000146503	0	0.000263591	0.000186364	0.00021064	7.97607e-05	0	6.45515e-05	0.00191737	0.00171705	0.000878735	5.38039e-05	0.000709494	0	0.000847001	0.00118666	0.000262786	0	0.000238067	Bacteria	Proteobacteria	Gammaproteobacteria	Steroidobacterales	Woeseiaceae	Woeseia	NA
ASV_521	0.000793981	0.000917311	0.000295808	0	9.8174e-05	3.61219e-05	0.000718535	0.000962941	0.000117202	4.02836e-05	0.000197694	0.00139773	0.00119362	0.000279163	0	0.000129103	0.000319562	0.000451855	0	5.38039e-05	3.22497e-05	0	0.000539001	0.000320718	0.000131393	4.60532e-05	8.92751e-05	Bacteria	Proteobacteria	Gammaproteobacteria	Arenicellales	Arenicellaceae	NA	NA
ASV_522	0.000529321	0.000556939	0.000507099	0	0.000392696	3.61219e-05	0.000431121	0.000992121	0.000703214	4.02836e-05	0.000329489	0.000652275	0.000421279	0.000319043	0	0.000129103	0.000182607	9.0371e-05	2.83463e-05	0	0.000257998	5.35189e-05	0.000847001	0.000737652	0.000591269	0	0.000595167	Bacteria	Verrucomicrobiota	Kiritimatiellae	WCHB1-41	NA	NA	NA
ASV_523	0.000415895	0.0005897	0.000126775	0	9.8174e-05	0	0.000287414	0.00026262	0.000263705	4.02836e-05	0.000164745	3.10607e-05	9.36176e-05	0	0	6.45515e-05	0.00155216	0.00212372	0.000396848	5.38039e-05	0.000225748	0	0.001232	0.00160359	0.000525572	0	0.000297584	Bacteria	Planctomycetota	Planctomycetes	Pirellulales	Pirellulaceae	Rhodopirellula	NA
ASV_524	0.000151234	0.000131044	0.000549358	0.000298266	0.000883566	0	8.62242e-05	8.75401e-05	0.000351607	0.000402836	0.000691928	0.000310607	4.68088e-05	0.000558325	0.000192641	0.00109738	9.13034e-05	4.51855e-05	0.000566926	0.00150651	0.000644995	0.000160557	3.85e-05	3.20718e-05	0.000427028	0.00105922	0.000386859	Bacteria	Proteobacteria	Gammaproteobacteria	Enterobacterales	Colwelliaceae	Colwellia	NA
ASV_525	0	0	0	0.00072436	4.9087e-05	0.00256466	0	0	2.93006e-05	0.00217531	6.58979e-05	0	0	3.98804e-05	0.00160534	0.000258206	0	4.51855e-05	0	0.000968471	6.44995e-05	0.00176612	0	3.20718e-05	3.28483e-05	0.00115133	0	Bacteria	Bacteroidota	Bacteroidia	Flavobacteriales	Flavobacteriaceae	NS5 marine group	NA
ASV_526	0.000604938	0.000360372	4.22583e-05	0	0.000343609	0	0.00020119	0.000554421	0.000380908	0	0.00029654	0.000403789	0.000397875	0.000319043	0	0	0.00146085	0.00167186	0.000481887	0.000161412	0.000257998	5.35189e-05	0.000770001	0.0010263	0.00019709	0	0.000238067	Bacteria	Planctomycetota	Planctomycetes	Pirellulales	Pirellulaceae	Pir4 lineage	NA
ASV_527	0.000302469	3.27611e-05	0.000845166	4.26094e-05	0.000687218	0	0.000172448	8.75401e-05	0.000791116	0.000241702	0.00092257	0	0	0.000119641	0	6.45515e-05	0.000502168	0.000135556	0.000850388	5.38039e-05	0.00116099	0	0.000231	0.000192431	0.000656965	4.60532e-05	0.00154743	Bacteria	Verrucomicrobiota	Verrucomicrobiae	Verrucomicrobiales	Rubritaleaceae	Persicirhabdus	NA
ASV_528	0.000151234	0.00029485	8.45166e-05	0	0	0	0.000776018	0.000525241	0.000146503	0	0.000197694	0.000248486	0.000327662	0.000119641	0	6.45515e-05	0.00100434	0.00230446	0.000737003	0	0.000419247	0	0.001001	0.00109044	0.000328483	0	0.000148792	Bacteria	Proteobacteria	Gammaproteobacteria	Steroidobacterales	Woeseiaceae	Woeseia	NA
ASV_529	0.000189043	0.000491417	0.000845166	0	0.000589044	0	8.62242e-05	0.00035016	0.000820417	0	0.000724876	0	0.000234044	0.000677966	0	0.000258206	0.000228258	4.51855e-05	0.000510233	0	0.000354747	0	0.000885501	0.000737652	0.00108399	0	0.000535651	Bacteria	Planctomycetota	Planctomycetes	Pirellulales	Pirellulaceae	NA	NA
ASV_530	0.000189043	0	0.000338066	0.000213047	0.000392696	0.000252854	8.62242e-05	0	0.000293006	0.000765388	0.000263591	0	7.02132e-05	0.000239282	0.000321069	0.000451861	0.000593472	0.000180742	0.000566926	0.0013989	0.000741744	5.35189e-05	0.0001925	0.000224503	0.000689814	0.00156581	0.000714201	Bacteria	Bacteroidota	Bacteroidia	Flavobacteriales	Flavobacteriaceae	Lutibacter	NA
ASV_531	0	0	0	0.0022583	0	0.00195059	0	0	2.93006e-05	0.00185305	6.58979e-05	0	2.34044e-05	0	0.00131638	0.000451861	0	0	0	0.000968471	0	0.00128445	0	0	0	0.00133554	2.97584e-05	Bacteria	Proteobacteria	Gammaproteobacteria	Pseudomonadales	OM182 clade	NA	NA
ASV_532	0.000983024	0.00088455	0.000211291	0	4.9087e-05	0	0.000890984	0.000846221	0.000322307	8.05672e-05	9.88468e-05	0.00083864	0.000631919	7.97607e-05	3.21069e-05	3.22758e-05	9.13034e-05	0.000587411	5.66926e-05	5.38039e-05	3.22497e-05	0	0.001001	0.00109044	0.000164241	0	0.00017855	Bacteria	Proteobacteria	Gammaproteobacteria	Thiotrichales	Thiotrichaceae	NA	NA
ASV_534	0.000453703	0.000851789	0.000591616	0	0.000196348	3.61219e-05	0.000632311	0.000437701	0.000293006	4.02836e-05	0.000362438	0.000372729	0.00058511	0.000159521	0	3.22758e-05	0.000456517	0.000587411	0.000368502	5.38039e-05	0.000580495	0	0.000462	0.000930083	0.000394179	0	0.000476134	Bacteria	Proteobacteria	Gammaproteobacteria	Gammaproteobacteria Incertae Sedis	Unknown Family	NA	NA
ASV_535	0.000415895	0.000458655	0.000295808	0	0.000196348	0	0.000344897	0.000408521	0.000380908	0	0.000197694	3.10607e-05	0.000234044	0.000119641	0	3.22758e-05	0.00159781	0.00171705	0.000481887	0.000107608	0.000709494	0	0.000808501	0.000705581	0.000361331	0	0.000535651	Bacteria	Actinobacteriota	Acidimicrobiia	Microtrichales	Microtrichaceae	Sva0996 marine group	NA
ASV_536	7.56172e-05	3.27611e-05	0.000422583	0.000340875	0.00098174	0	8.62242e-05	2.918e-05	0.000410208	0.000483403	0.000494234	0.000341668	9.36176e-05	0.000917248	0.000256855	0.00148469	0	4.51855e-05	0.000311809	0.00150651	0.000483746	5.35189e-05	3.85e-05	0	0.000328483	0.000921065	0.000505892	Bacteria	Proteobacteria	Gammaproteobacteria	Enterobacterales	Colwelliaceae	Colwellia	NA
ASV_537	3.78086e-05	0.000163806	0.000591616	0	0.000343609	0	5.74828e-05	5.83601e-05	0.000351607	4.02836e-05	0.000395387	0	2.34044e-05	0	3.21069e-05	0.000193655	0.000456517	0.000271113	0.000850388	5.38039e-05	0.00106424	0	0.000462	0.000128287	0.00114969	0.000276319	0.00241043	Bacteria	Verrucomicrobiota	Kiritimatiellae	WCHB1-41	NA	NA	NA
ASV_538	0.00105864	0.000851789	0.000211291	0	4.9087e-05	0	0.000661053	0.000612781	0.000234405	8.05672e-05	0.000164745	0.001025	0.000725537	0.000199402	0	0.000129103	0.000319562	0.000948895	0.00022677	0.000107608	0.000290248	0.000107038	0.000500501	0.00035279	0.000262786	9.21065e-05	0.00017855	Bacteria	Nitrospinota	Nitrospinia	Nitrospinales	Nitrospinaceae	NA	NA
ASV_539	0.000983024	0.000819028	0.00025355	4.26094e-05	0.000147261	0	0.000862242	0.000962941	0.000117202	0	3.29489e-05	0.000621214	0.00079575	0.000119641	3.21069e-05	0.000161379	0.000182607	0.000361484	2.83463e-05	5.38039e-05	0.000128999	0	0.0011935	0.00086594	0.000295634	4.60532e-05	8.92751e-05	Bacteria	Proteobacteria	Gammaproteobacteria	Steroidobacterales	Woeseiaceae	Woeseia	NA
ASV_540	0.000302469	0.000393133	0.000126775	0	4.9087e-05	0	0.000574828	0.000525241	0.000205104	0	0.000131796	0.000248486	0.000304257	0	3.21069e-05	3.22758e-05	0.00109564	0.00176223	0.000566926	0	0.000419247	0	0.001309	0.00128287	0.000394179	0	8.92751e-05	Bacteria	Bacteroidota	Bacteroidia	Cytophagales	Cyclobacteriaceae	NA	NA
ASV_541	0.000151234	9.82833e-05	0.000591616	0	0.000687218	0	0.000114966	5.83601e-05	0.000380908	0	9.88468e-05	0	7.02132e-05	0.000159521	0	0.00022593	0.000456517	0.000271113	0.00144566	0.000107608	0.00232198	0	0.0001155	0.000128287	0.000886903	0.00013816	0.000952268	Bacteria	Verrucomicrobiota	Verrucomicrobiae	Verrucomicrobiales	DEV007	NA	NA
ASV_542	0.000945215	0.00134321	8.45166e-05	0	0.000245435	7.22439e-05	0.000862242	0.00125474	5.86012e-05	0	0.000131796	0.000931822	0.00112341	0.000159521	0	0	0.000228258	0.000180742	8.50388e-05	0	6.44995e-05	0	0.000693001	0.000288647	0	4.60532e-05	2.97584e-05	Bacteria	Proteobacteria	Gammaproteobacteria	B2M28	NA	NA	NA
ASV_543	0.000302469	0.000163806	0.000211291	4.26094e-05	0.000245435	3.61219e-05	0.00114966	0.00125474	0.00146503	8.05672e-05	0.00197694	0.000279547	0.000163831	0.000159521	0	0.000129103	0.000182607	4.51855e-05	0.000170078	0.000215216	6.44995e-05	0	0.000154	0.000160359	9.85448e-05	0.00013816	8.92751e-05	Bacteria	Bacteroidota	Bacteroidia	Bacteroidales	Marinifilaceae	Marinifilum	NA
ASV_544	0.000302469	0.000131044	0.000591616	0	0.000736305	0	0.00060357	0.000408521	0.000849717	8.05672e-05	0.000757825	0.000124243	0.000304257	0.000438684	0	0.00022593	0.00027391	0.000271113	0.000311809	5.38039e-05	0.000225748	5.35189e-05	0.000308	0.000705581	0.000788359	4.60532e-05	0.000803476	Bacteria	Bacteroidota	Bacteroidia	Flavobacteriales	Flavobacteriaceae	Ulvibacter	NA
ASV_545	0	6.55222e-05	0.000211291	0.000170438	0.001129	0.000397341	5.74828e-05	0	0.00046881	0.00044312	0.000362438	6.21214e-05	4.68088e-05	0.000717846	0.00150902	0.00203337	0	0	0.000198424	0.000376628	0.000128999	0.000267594	7.70001e-05	0	0.000328483	0.000967118	0.00017855	Bacteria	Proteobacteria	Gammaproteobacteria	Enterobacterales	Psychromonadaceae	Psychromonas	NA
ASV_546	7.56172e-05	0.000131044	0.000507099	8.52188e-05	0.000687218	7.22439e-05	0.000287414	0.00020426	0.00049811	0.000120851	0.000560132	0.000155304	0.000117022	0.000279163	6.42137e-05	0.000290482	0.000593472	0.000361484	0.000680311	0.000807059	0.00116099	5.35189e-05	0.0002695	0.000320718	0.000624117	0.000506586	0.000476134	Bacteria	Campylobacterota	Campylobacteria	Campylobacterales	Sulfurovaceae	Sulfurovum	NA
ASV_547	3.78086e-05	0	0	0.00161916	4.9087e-05	0.00184222	0	0	5.86012e-05	0.00145021	3.29489e-05	0	0	0	0.0018622	0.000129103	0	0	0	0.00129129	0	0.00219427	7.70001e-05	0	0	0.000828958	2.97584e-05	Bacteria	Bacteroidota	Bacteroidia	Flavobacteriales	NS9 marine group	NA	NA
ASV_548	0.000604938	0.000851789	0.000380325	0	0.000294522	0	0.00103469	0.00105048	0.000351607	0	0.000197694	0.001025	0.00102979	0.000279163	0	6.45515e-05	9.13034e-05	0.000406669	2.83463e-05	0	6.44995e-05	0	0.0004235	0.00035279	6.56965e-05	0	0.00017855	Bacteria	Proteobacteria	Gammaproteobacteria	B2M28	NA	NA	NA
ASV_549	0.000793981	0.000819028	0.000338066	0	9.8174e-05	7.22439e-05	0.000574828	0.000437701	0.000322307	4.02836e-05	0.000395387	0.000776518	0.000959581	0.000558325	0	0.00022593	0.00027391	0.000135556	8.50388e-05	0	0.000354747	0	0.000577501	0.000545221	0.000361331	0	0.00017855	Bacteria	Proteobacteria	Gammaproteobacteria	Gammaproteobacteria Incertae Sedis	Unknown Family	NA	NA
ASV_550	0.000491512	0.000687983	0.000845166	0	0.000736305	7.22439e-05	0.000459863	0.000408521	0.000527411	4.02836e-05	0.000329489	0.000621214	0.000702132	0.000677966	0	0.000290482	0.00027391	4.51855e-05	0.000113385	0	0.000419247	0	0.000500501	0.000320718	0.000328483	4.60532e-05	0.0003571	Bacteria	Bacteroidota	Bacteroidia	Flavobacteriales	Flavobacteriaceae	Ulvibacter	NA
ASV_551	0.000453703	0.0005897	0.000422583	0	0.000441783	0	0.000373638	0.000641961	0.000322307	0	0.000197694	0.000931822	0.000865963	0.000438684	6.42137e-05	0.000193655	0.000410865	0.000225927	0.000311809	0.000107608	0.000257998	0	0.000693001	0.000481078	0.000262786	0.00013816	0.000238067	Bacteria	Proteobacteria	Gammaproteobacteria	Arenicellales	Arenicellaceae	NA	NA
ASV_552	0.000415895	0.0005897	0.00025355	4.26094e-05	0.000147261	0	0.000718535	0.000525241	0.000234405	0.000120851	0.000329489	0.000341668	0.00037447	0.000598205	3.21069e-05	0.000161379	0.00054782	0.000677782	0.00022677	5.38039e-05	0.000322497	0	0.000654501	0.00121873	0.000492724	4.60532e-05	0.00017855	Bacteria	Proteobacteria	Gammaproteobacteria	Thiotrichales	Thiotrichaceae	Cocleimonas	NA
ASV_553	0.000340278	0.000262089	8.45166e-05	4.26094e-05	0.000196348	0	0.000344897	0.00035016	2.93006e-05	0	0.000131796	0	7.02132e-05	7.97607e-05	0	9.68273e-05	0.000639123	0.00379558	0.000481887	0	0.000290248	0	0.000885501	0.00144323	0.000394179	0	0.000267825	Bacteria	Desulfobacterota	Desulfobacteria	Desulfobacterales	Desulfosarcinaceae	Sva0081 sediment group	NA
ASV_555	0.00117207	0.00163806	0.000338066	0	0.000196348	0	0.000172448	0.00026262	0.000117202	0	0.000329489	0.000372729	0.000257448	7.97607e-05	0	0.00022593	0.000228258	0.00230446	0.000481887	0	0.000225748	0	0.0002695	0.000513149	0.000427028	9.21065e-05	2.97584e-05	Bacteria	Nitrospirota	Nitrospiria	Nitrospirales	Nitrospiraceae	Nitrospira	NA
ASV_556	0.000151234	0	0.000169033	8.52188e-05	0.000294522	0	5.74828e-05	8.75401e-05	0.000293006	0.000120851	0.000197694	0	0.000187235	0.000199402	9.63206e-05	0.000193655	0.000456517	0.000542226	0.00136062	0.000645647	0.00154799	0	0.0001155	0.000256575	0.00111684	0.000368426	0.000803476	Bacteria	Proteobacteria	Alphaproteobacteria	Rhodobacterales	Rhodobacteraceae	Sulfitobacter	NA
ASV_557	0	0	8.45166e-05	0.00255656	0	0.00184222	2.87414e-05	0	0	0.00157106	0	0	0	3.98804e-05	0.0014127	9.68273e-05	0	0	0	0.000860863	0	0.0017126	0	0	3.28483e-05	0.00101317	0	Bacteria	Proteobacteria	Gammaproteobacteria	Pseudomonadales	Porticoccaceae	SAR92 clade	NA
ASV_558	0.000718364	0.000556939	0.000126775	0	9.8174e-05	0	0.000632311	0.000992121	0.000615312	8.05672e-05	0.000329489	0.000372729	0.000491492	0.000119641	0	3.22758e-05	0.000684775	0.000316298	0.000170078	0	0.000225748	0	0.000924001	0.000545221	0.000427028	9.21065e-05	0.000386859	Bacteria	Chloroflexi	Anaerolineae	Anaerolineales	Anaerolineaceae	NA	NA
ASV_559	0.000340278	0.000262089	0.000338066	0	9.8174e-05	3.61219e-05	0.00060357	0.000846221	0.000205104	8.05672e-05	0.000329489	0.000496972	0.000351066	7.97607e-05	0	6.45515e-05	0.000593472	0.000587411	0.000481887	0.000107608	0.000515996	0	0.000808501	0.000737652	0.000656965	4.60532e-05	0.000386859	Bacteria	Desulfobacterota	Desulfobulbia	Desulfobulbales	Desulfobulbaceae	NA	NA
ASV_560	7.56172e-05	0	0.000760649	0	0.001129	0	0.000546087	2.918e-05	0.00178734	8.05672e-05	0.00200988	0.000124243	0	0.000677966	9.63206e-05	0.000871446	0	4.51855e-05	8.50388e-05	5.38039e-05	0.000225748	0	3.85e-05	3.20718e-05	0.000295634	0	0.000238067	Bacteria	Marinimicrobia (SAR406 clade)	NA	NA	NA	NA	NA
ASV_561	0.000302469	6.55222e-05	0.000338066	0.000213047	0.000638131	0	0.000143707	8.75401e-05	0.000527411	0.000241702	0.000560132	9.31822e-05	0.000117022	0.000638086	0.000224748	0.000968273	0.000182607	4.51855e-05	0.000822042	0.000753255	0.000548246	5.35189e-05	0.000385	3.20718e-05	0.000492724	0.000644745	0.000476134	Bacteria	Proteobacteria	Gammaproteobacteria	Enterobacterales	Colwelliaceae	Colwellia	NA
ASV_562	0.000718364	0.000917311	0.000126775	0	4.9087e-05	0	0.000661053	0.000758681	5.86012e-05	0	3.29489e-05	0.000621214	0.00079575	3.98804e-05	3.21069e-05	3.22758e-05	0.00104999	0.00117482	0.000113385	5.38039e-05	0.000128999	0	0.000654501	0.000769724	9.85448e-05	0	5.95167e-05	Bacteria	Myxococcota	Polyangia	Polyangiales	Sandaracinaceae	NA	NA
ASV_563	0.000567129	0.000491417	8.45166e-05	0	0.000147261	0	0.000574828	0.000671141	8.79018e-05	0	0.000230643	0.000217425	0.00037447	0.000159521	0	3.22758e-05	0.00118694	0.00158149	8.50388e-05	0	0.000161249	0	0.0014245	0.00105837	0.00019709	0	8.92751e-05	Bacteria	Proteobacteria	Gammaproteobacteria	Steroidobacterales	Woeseiaceae	Woeseia	NA
ASV_564	0.000945215	0.0005897	0.000295808	0	0.000687218	3.61219e-05	0.000431121	0.00035016	0.000556711	4.02836e-05	0.000593081	0.00043485	0.000538301	0.000438684	0	0.000710067	0.000228258	0.000271113	8.50388e-05	0	0.000322497	0	0.000462	9.62155e-05	0.000459876	0	0.000297584	Bacteria	Proteobacteria	Gammaproteobacteria	Gammaproteobacteria Incertae Sedis	Unknown Family	NA	NA
ASV_565	0.000793981	0.000819028	0.000380325	0	4.9087e-05	0	0.000632311	0.000962941	0.000175804	0	6.58979e-05	0.000807579	0.000959581	0.000319043	3.21069e-05	9.68273e-05	4.56517e-05	9.0371e-05	5.66926e-05	0.000107608	0.000257998	0	0.000616001	0.000673509	0.000131393	0	0.000267825	Bacteria	Proteobacteria	Gammaproteobacteria	Steroidobacterales	Woeseiaceae	Woeseia	NA
ASV_566	0.000113426	3.27611e-05	4.22583e-05	0	4.9087e-05	3.61219e-05	0.000862242	0.000992121	0.00210964	4.02836e-05	0.00257002	0	9.36176e-05	0.000119641	3.21069e-05	0.000161379	0.000136955	0	0.000255117	0.000107608	0.000128999	0	0.000154	9.62155e-05	3.28483e-05	4.60532e-05	2.97584e-05	Bacteria	Firmicutes	Clostridia	Peptostreptococcales-Tissierellales	Anaerovoracaceae	NA	NA
ASV_567	0.000226852	0.000229328	0.000549358	0	0.000392696	0	0.00020119	0.0002918	0.000351607	4.02836e-05	0.000230643	9.31822e-05	0.000444684	0.000239282	0	0.000129103	0.000502168	0.000316298	0.000935427	0.000215216	0.00112874	0	0.000500501	0.000513149	0.000656965	0	0.000595167	Bacteria	Proteobacteria	Gammaproteobacteria	Gammaproteobacteria Incertae Sedis	Unknown Family	NA	NA
ASV_568	0.000151234	0	0.000338066	0.000213047	0.000539957	0.00018061	8.62242e-05	0.00011672	0.00108412	0.000201418	0.000889621	0.000186364	2.34044e-05	0.000837488	0.000256855	0.000774618	0.000182607	4.51855e-05	0.000737003	0.000591843	0.000451496	0	0	0	0.000361331	0.000782905	0.000267825	Bacteria	Proteobacteria	Gammaproteobacteria	Enterobacterales	Psychromonadaceae	Psychromonas	NA
ASV_569	0.000113426	0.00029485	0.000676133	0	0.00098174	0	0.000431121	0.000583601	0.00128923	0.000120851	0.0014827	0.000248486	0.00021064	0.000438684	0	0.000710067	4.56517e-05	0.000135556	0.000311809	0	0.000128999	0	0.0002695	0.000160359	0.000164241	0	2.97584e-05	Bacteria	Proteobacteria	Gammaproteobacteria	Pseudomonadales	Nitrincolaceae	Motiliproteus	NA
ASV_570	0.00147454	0.000786267	0.000422583	0	0.000245435	0	0.000776018	0.000787861	0.000146503	4.02836e-05	0.000197694	0.000683336	0.000772345	0.000199402	0	0.000322758	0.000228258	0.000180742	8.50388e-05	5.38039e-05	6.44995e-05	0	0.0004235	0.00035279	0.000262786	0	5.95167e-05	Bacteria	Proteobacteria	Gammaproteobacteria	Enterobacterales	Kangiellaceae	NA	NA
ASV_571	0.000604938	0.000851789	0.00025355	0	0.000343609	0	0.000459863	0.000962941	0.000205104	0	0.000230643	0.000217425	0.00140426	0.000119641	0	0.000161379	0.000136955	0.000858524	5.66926e-05	0	0.000225748	0	0.000616001	0.000513149	0.000131393	4.60532e-05	0	Bacteria	Nitrospirota	Nitrospiria	Nitrospirales	Nitrospiraceae	Nitrospira	NA
ASV_572	0.000604938	0.000655222	8.45166e-05	8.52188e-05	9.8174e-05	3.61219e-05	0.000574828	0.000787861	0.000175804	0	0.000197694	0.000465911	0.00121703	0.000358923	3.21069e-05	9.68273e-05	0.000456517	0.000813339	8.50388e-05	5.38039e-05	0.000193498	0	0.000308	0.000609365	0.000229938	4.60532e-05	0.00017855	Bacteria	Planctomycetota	Planctomycetes	Pirellulales	Pirellulaceae	Blastopirellula	NA
ASV_574	0.000491512	0.000360372	0.000845166	0	0.000589044	3.61219e-05	0.000459863	0.00020426	0.00049811	0	0.00029654	0.000683336	0.000608515	0.000677966	3.21069e-05	0.000355033	9.13034e-05	4.51855e-05	0.000283463	0	0.000322497	5.35189e-05	0.0003465	0.000320718	0.000525572	4.60532e-05	0.000535651	Bacteria	Proteobacteria	Gammaproteobacteria	Gammaproteobacteria Incertae Sedis	Unknown Family	NA	NA
ASV_575	0.000226852	6.55222e-05	0.000971941	4.26094e-05	0.000785392	0.000144488	2.87414e-05	0	0.000146503	0.000281985	0.000230643	0.00043485	0.000234044	0.00279163	0.000128427	0.00164606	0	0	0.000113385	0.000107608	0.000354747	0.000107038	0.0001155	0	0.000262786	0.000230266	0.000148792	Bacteria	Verrucomicrobiota	Verrucomicrobiae	Verrucomicrobiales	Rubritaleaceae	Rubritalea	NA
ASV_576	0.000113426	0.000131044	0.000295808	0	0.000392696	0	5.74828e-05	8.75401e-05	0.000263705	0.00044312	0.000362438	0.000279547	0.000117022	0.000997009	0	0.00164606	0.000502168	0.000451855	0.000510233	5.38039e-05	0.000483746	0	0.0004235	0.000224503	0.000492724	0.00013816	0.000654684	Bacteria	Verrucomicrobiota	Lentisphaeria	SS1-B-02-17	NA	NA	NA
ASV_577	0.00109645	0.00088455	0.000295808	0	9.8174e-05	0	0.000459863	0.00020426	0.000175804	4.02836e-05	6.58979e-05	0.00043485	0.000842559	0.000438684	3.21069e-05	0.000161379	0.000456517	0.000587411	0.000481887	0	0.000386997	0	0.000500501	0.000513149	0.000229938	4.60532e-05	0.000208309	Bacteria	Proteobacteria	Alphaproteobacteria	Rhodobacterales	Rhodobacteraceae	NA	NA
ASV_578	0.000604938	0.000786267	0.000422583	0	0.00049087	7.22439e-05	0.000287414	0.000583601	0.00046881	4.02836e-05	0.00029654	0.000900761	0.000631919	0.000558325	6.42137e-05	0.000161379	0.000136955	0.000316298	0.000283463	0.000215216	0.000161249	0	0.0003465	0.000288647	0.000328483	0.000184213	0.000119033	Bacteria	Bacteroidota	Bacteroidia	Flavobacteriales	Flavobacteriaceae	Ulvibacter	NA
ASV_579	0.000529321	0.000491417	8.45166e-05	0	0	0	0.000316156	0.000700321	8.79018e-05	0	9.88468e-05	3.10607e-05	0.00037447	7.97607e-05	0	0	0.00178042	0.0021689	0.000255117	0	0.000225748	0	0.0011165	0.000833868	0.000229938	0	8.92751e-05	Bacteria	Myxococcota	Polyangia	Polyangiales	Sandaracinaceae	NA	NA
ASV_580	0	0	4.22583e-05	0	4.9087e-05	0	0	0	2.93006e-05	4.02836e-05	0.000197694	0	0	0	3.21069e-05	9.68273e-05	0.000365213	0	0.00240943	0.00365867	0.00190273	0	3.85e-05	3.20718e-05	0.000262786	0.000276319	0.000267825	Bacteria	Proteobacteria	Alphaproteobacteria	NA	NA	NA	NA
ASV_581	0.00109645	0.000786267	0.000169033	0	0.000245435	0	0.00106343	0.000875401	8.79018e-05	0	9.88468e-05	0.000931822	0.00114682	0.000119641	0	0.000129103	0.000182607	9.0371e-05	5.66926e-05	0	0	0	0.000231	0.000513149	0.000131393	0	8.92751e-05	Bacteria	Proteobacteria	Gammaproteobacteria	Enterobacterales	Kangiellaceae	NA	NA
ASV_582	0.000718364	0.0011794	8.45166e-05	0	0	3.61219e-05	0.000776018	0.000612781	0.000293006	4.02836e-05	9.88468e-05	0.00114925	0.00100639	0.000119641	0	3.22758e-05	9.13034e-05	0.000225927	8.50388e-05	0	9.67492e-05	0	0.000654501	0.000577293	0.000164241	4.60532e-05	0	Bacteria	SAR324 clade(Marine group B)	NA	NA	NA	NA	NA
ASV_583	0.000718364	0.000556939	0.000380325	0	0.000196348	0	0.000373638	0.000525241	0.000410208	0	0.000230643	0.000776518	0.000819154	0.000438684	0	3.22758e-05	0.000319562	0.000316298	0.000198424	0.000161412	0.000354747	0	0.000385	0.000609365	0.000361331	9.21065e-05	0.000238067	Bacteria	Bacteroidota	Bacteroidia	Flavobacteriales	Flavobacteriaceae	Algibacter	NA
ASV_584	0.000378086	0.00104836	0.000169033	0	0.000147261	0	0.000632311	0.00148818	0.00046881	0.000120851	0.000428336	0.000124243	0.000140426	0.000119641	0	0.000129103	0.000182607	0.00149112	8.50388e-05	0	6.44995e-05	0	0.000616001	0.000577293	0.000295634	0	5.95167e-05	Bacteria	Desulfobacterota	Desulfobulbia	Desulfobulbales	Desulfocapsaceae	NA	NA
ASV_585	0.000302469	9.82833e-05	0.000464841	4.26094e-05	0.000539957	0	0.000344897	0.00017508	0.000175804	0.000120851	9.88468e-05	0.000496972	0.000117022	0.000358923	6.42137e-05	0.000161379	0.00054782	0.000180742	0.000963773	0.000161412	0.000935243	5.35189e-05	0.0004235	0.000256575	0.000821207	0.000460532	0.000595167	Bacteria	Proteobacteria	Gammaproteobacteria	Pseudomonadales	Nitrincolaceae	NA	NA
ASV_587	0.000151234	0.000229328	0.000633874	0	0.000343609	3.61219e-05	0.000172448	0.00026262	0.00046881	0.000120851	0.000560132	0.000124243	0.000117022	0.000957129	0	0.000355033	0.00027391	0.000135556	0.000822042	0.000107608	0.00103199	0	0.000308	0.000224503	0.000689814	9.21065e-05	0.000505892	Bacteria	Bacteroidota	Bacteroidia	Flavobacteriales	Flavobacteriaceae	Ulvibacter	NA
ASV_588	0	0	4.22583e-05	0.0013635	9.8174e-05	0.00162549	0	2.918e-05	2.93006e-05	0.00132936	6.58979e-05	0	0	0	0.00170166	0.000161379	0	4.51855e-05	0	0.000699451	0	0.00230131	0	0	0	0.00110528	0	Bacteria	Proteobacteria	Alphaproteobacteria	Rhodobacterales	Rhodobacteraceae	Ascidiaceihabitans	NA
ASV_591	0.000642746	0.0005897	0.000507099	0	0.000147261	0	0.000172448	0.00026262	0.000322307	8.05672e-05	0.000230643	0.000124243	0.000117022	0.000279163	3.21069e-05	0.000258206	0.000776079	0.000587411	0.00076535	0.000161412	0.000709494	0	0.000731501	0.000545221	0.000164241	9.21065e-05	0.000595167	Bacteria	Proteobacteria	Alphaproteobacteria	Rhodobacterales	Rhodobacteraceae	Roseobacter	NA
ASV_592	0.000945215	0.000556939	0.000295808	0	0.000245435	0	0.000948467	0.000758681	2.93006e-05	4.02836e-05	6.58979e-05	0.000931822	0.000748941	0.000239282	6.42137e-05	0.000161379	4.56517e-05	0.000271113	0.000283463	5.38039e-05	0.000161249	0	0.000462	0.000416934	0.000229938	9.21065e-05	0.000148792	Bacteria	Proteobacteria	Gammaproteobacteria	Enterobacterales	Kangiellaceae	NA	NA
ASV_594	0.000302469	0.000687983	0.000464841	0	0.000245435	0	0.000431121	0.000554421	0.000293006	4.02836e-05	0.000329489	0.00111819	0.000702132	0.000757727	3.21069e-05	0.000161379	0.000228258	0.000271113	0.000283463	0.000107608	0.000161249	0	0.000154	0.000416934	0.000459876	0	0.000119033	Bacteria	Bacteroidota	Bacteroidia	Flavobacteriales	Flavobacteriaceae	NA	NA
ASV_595	0.00026466	0.000229328	0.000422583	0	0.000147261	3.61219e-05	0.000718535	0.00020426	0.000439509	8.05672e-05	0.000395387	0.000217425	0.000234044	0.000239282	6.42137e-05	3.22758e-05	0.00027391	0.000813339	0.000623618	0.000215216	0.000419247	0	0.000385	0.000513149	0.000591269	9.21065e-05	0.000892751	Bacteria	Bacteroidota	Bacteroidia	Flavobacteriales	Cryomorphaceae	Vicingus	NA
ASV_596	0.000189043	0.000262089	4.22583e-05	0	4.9087e-05	0	0.000316156	0.00011672	0.000234405	4.02836e-05	6.58979e-05	0	0	0.000119641	0	0	0.00150651	0.00162668	0.0011055	5.38039e-05	0.00145124	0	0.000462	0.00035279	0.000394179	4.60532e-05	0.000595167	Bacteria	Proteobacteria	Gammaproteobacteria	Gammaproteobacteria Incertae Sedis	Unknown Family	NA	NA
ASV_597	0	6.55222e-05	0.000126775	4.26094e-05	0.000147261	0	0.000114966	5.83601e-05	2.93006e-05	0	0.000197694	0	2.34044e-05	0.000199402	0	0.000193655	0.000913034	0.000225927	0.00235274	0.000161412	0.00248323	0	0.0002695	9.62155e-05	0.000361331	9.21065e-05	0.000267825	Bacteria	Proteobacteria	Gammaproteobacteria	Thiohalorhabdales	Thiohalorhabdaceae	NA	NA
ASV_598	0.000718364	0.00104836	8.45166e-05	0	9.8174e-05	3.61219e-05	0.000948467	0.000700321	0.000234405	0.000120851	0.000230643	0.00105606	0.000982985	0.000199402	0	9.68273e-05	0.000182607	9.0371e-05	5.66926e-05	5.38039e-05	0	0	0.000231	0.000384862	9.85448e-05	0.00013816	0.000148792	Bacteria	Proteobacteria	Gammaproteobacteria	Granulosicoccales	Granulosicoccaceae	Granulosicoccus	NA
ASV_599	0.000340278	0.000458655	0.000338066	0	4.9087e-05	0	0.000747277	0.000525241	0.000322307	0	0.000164745	0.000776518	0.000421279	0.000119641	0	6.45515e-05	0.000913034	0.00149112	0.00022677	5.38039e-05	0.000515996	0	0.0002695	0.000545221	0.000229938	0	0.000119033	Bacteria	Chloroflexi	KD4-96	NA	NA	NA	NA
ASV_600	7.56172e-05	0.000131044	0.000549358	4.26094e-05	0.00049087	0	0.000287414	0.00011672	0.000732515	0	0.000560132	0	4.68088e-05	3.98804e-05	3.21069e-05	0.000161379	0.000319562	9.0371e-05	0.000793696	0.000161412	0.000902993	0	0.0001925	0.000128287	0.000919752	0.00013816	0.00148792	Bacteria	Verrucomicrobiota	Verrucomicrobiae	Verrucomicrobiales	Rubritaleaceae	Persicirhabdus	NA
ASV_601	0.000453703	0.000196567	0.000760649	0	0.000343609	0	0.000517345	0.000466881	0.00049811	4.02836e-05	0.000395387	0.000124243	0.00037447	0.000159521	0	0.000161379	0.000319562	0.000135556	0.000623618	0.000107608	0.000548246	0	0.000577501	0.000545221	0.000262786	0	0.000743959	Bacteria	Verrucomicrobiota	Kiritimatiellae	Kiritimatiellales	Kiritimatiellaceae	R76-B128	NA
ASV_602	0.000189043	0.000163806	0.000422583	0	0.000736305	7.22439e-05	0.000172448	2.918e-05	5.86012e-05	4.02836e-05	0.000197694	3.10607e-05	2.34044e-05	7.97607e-05	0	3.22758e-05	0.000776079	0.000316298	0.00201259	5.38039e-05	0.00164474	0	0.0001155	0.000160359	0.000689814	0	0.000535651	Bacteria	Proteobacteria	Gammaproteobacteria	NA	NA	NA	NA
ASV_603	0	9.82833e-05	0.00025355	0.000213047	0.000343609	0.000397341	0	8.75401e-05	0.000263705	0.000523687	0.000362438	0	7.02132e-05	0.000757727	0.000385282	0.000935997	0.000228258	4.51855e-05	0.000396848	0.00123749	0.000193498	0.000214075	0.0001155	3.20718e-05	0.000328483	0.00188818	0.000386859	Bacteria	Proteobacteria	Gammaproteobacteria	Enterobacterales	Colwelliaceae	Colwellia	NA
ASV_604	0.000756172	0.000524178	0.000295808	0	0.000196348	7.22439e-05	0.00114966	0.000525241	0.000263705	0	0.000197694	0.000776518	0.000819154	0.000199402	3.21069e-05	0.000322758	0.000182607	0.000271113	2.83463e-05	0	0.000128999	0	0.0004235	0.000449006	0.00019709	4.60532e-05	0.00017855	Bacteria	Actinobacteriota	Acidimicrobiia	Microtrichales	Microtrichaceae	NA	NA
ASV_605	0.000945215	0.000622461	0.000295808	8.52188e-05	0.000196348	7.22439e-05	0.000977208	0.000846221	0.000263705	0.000120851	0.000230643	0.00043485	0.000819154	0.000119641	3.21069e-05	9.68273e-05	0	4.51855e-05	0.000141731	0.000376628	0.000128999	0	0.0001925	0.000449006	0.000229938	0.00013816	0.000208309	Bacteria	Proteobacteria	Gammaproteobacteria	Pseudomonadales	Spongiibacteraceae	NA	NA
ASV_606	0.00026466	0.000163806	8.45166e-05	0	0.000147261	0	0.000431121	0.000583601	0.000117202	0	0.000197694	9.31822e-05	0.000234044	0.000199402	0	9.68273e-05	0.000730427	0.00090371	0.000425194	0.000107608	0.000902993	0	0.000654501	0.000930083	0.000624117	0	0.000565409	Bacteria	Actinobacteriota	Acidimicrobiia	Actinomarinales	NA	NA	NA
ASV_607	0.000642746	0.000524178	0.00156356	4.26094e-05	0.000343609	3.61219e-05	0.000316156	0.00035016	0.000351607	4.02836e-05	9.88468e-05	0.00108713	0.00058511	0.00111665	0	0.000290482	0.000136955	0	8.50388e-05	0	9.67492e-05	5.35189e-05	0.000154	0.000256575	9.85448e-05	4.60532e-05	0.00017855	Bacteria	Bacteroidota	Bacteroidia	Cytophagales	Cyclobacteriaceae	NA	NA
ASV_608	0.000604938	0.000753505	0.000295808	0	0.000196348	0	0.000747277	0.000700321	0.000205104	4.02836e-05	0.000263591	0.000590154	0.000748941	0.000239282	0	0.000258206	0.000319562	0.000225927	8.50388e-05	0	3.22497e-05	0	0.000847001	0.000545221	0.000229938	0	0.000119033	Bacteria	MBNT15	NA	NA	NA	NA	NA
ASV_609	0.000529321	0.000393133	0.000169033	4.26094e-05	0.000147261	0	0.00060357	0.000904581	0.000234405	4.02836e-05	0.000197694	0.000186364	0.000304257	0.000119641	0	0	0.000365213	0.000994081	0.00022677	0	3.22497e-05	0	0.001001	0.00131495	0.000459876	4.60532e-05	8.92751e-05	Bacteria	Desulfobacterota	Desulfobacteria	Desulfobacterales	Desulfosarcinaceae	Sva0081 sediment group	NA
ASV_610	0.000453703	0.000425894	8.45166e-05	0	0.000196348	0	0.000776018	0.000525241	0.000205104	0	3.29489e-05	0.00114925	0.000748941	0	3.21069e-05	0.000129103	0.000867382	0.000677782	0.000141731	0	0.000257998	0	0.000308	0.000673509	0.000229938	4.60532e-05	0.000148792	Bacteria	Planctomycetota	OM190	NA	NA	NA	NA
ASV_611	3.78086e-05	0.000163806	0.000676133	8.52188e-05	0.000441783	3.61219e-05	5.74828e-05	5.83601e-05	0.000175804	0.000322269	0.000131796	0.000155304	9.36176e-05	0.000757727	3.21069e-05	0.000935997	0.000228258	9.0371e-05	0.00104881	0.000645647	0.000483746	0	0.000231	6.41437e-05	0.000985448	0.000230266	0.000565409	Bacteria	Verrucomicrobiota	Lentisphaeria	Lentisphaerales	Lentisphaeraceae	Lentisphaera	NA
ASV_613	0.000340278	0.000131044	0.00105646	4.26094e-05	0.00103083	0	0.000373638	0.00017508	0.000527411	8.05672e-05	0.000527183	0.000496972	0.00021064	0.000558325	3.21069e-05	0.000258206	0.000319562	0.000361484	0.000425194	0.000215216	0.000290248	0	0.000154	0.000128287	0.000459876	0.00013816	0.000446375	Bacteria	Proteobacteria	Gammaproteobacteria	Chromatiales	Sedimenticolaceae	Sedimenticola	NA
ASV_614	0.00026466	0.00029485	0	0	4.9087e-05	0	0.000632311	0.000641961	2.93006e-05	4.02836e-05	9.88468e-05	0.000217425	0.000280853	7.97607e-05	0	6.45515e-05	0.00136955	0.0021689	0.000396848	5.38039e-05	0.000386997	5.35189e-05	0.000693001	0.000737652	0.00019709	0	0.000119033	Bacteria	Proteobacteria	Gammaproteobacteria	Steroidobacterales	Woeseiaceae	Woeseia	NA
ASV_616	0.000718364	0.00088455	0.000507099	0	9.8174e-05	0	0.000574828	0.000846221	0.000175804	0	0.000362438	0.00130455	0.000631919	0.000438684	3.21069e-05	0	9.13034e-05	9.0371e-05	5.66926e-05	0	9.67492e-05	0	0.000500501	0.000320718	9.85448e-05	0	8.92751e-05	Bacteria	Bacteroidota	Bacteroidia	Cytophagales	Cyclobacteriaceae	NA	NA
ASV_617	0.000680555	0.000753505	0.000338066	0	4.9087e-05	0	0.00060357	0.000525241	0.000322307	0	9.88468e-05	0.00083864	0.00110001	0.000239282	3.21069e-05	6.45515e-05	0.000593472	0.000225927	5.66926e-05	0	6.44995e-05	0	0.000462	0.000513149	9.85448e-05	0	0.00017855	Bacteria	Proteobacteria	Gammaproteobacteria	Granulosicoccales	Granulosicoccaceae	Granulosicoccus	NA
ASV_618	0.000453703	0.000360372	0.000549358	0	0.000294522	0	0.000431121	0.000758681	0.000673914	0	0.000263591	0.000279547	0.000444684	0.000598205	3.21069e-05	0.000193655	0.000228258	0.000225927	0.000255117	0	0.000128999	5.35189e-05	0.000385	0.000577293	0.000394179	0	0.000505892	Bacteria	Bacteroidota	Bacteroidia	Flavobacteriales	Flavobacteriaceae	Ulvibacter	NA
ASV_619	0.000226852	9.82833e-05	0.000718391	0	0.000589044	0	8.62242e-05	0.00026262	0.000761815	4.02836e-05	0.000889621	0	7.02132e-05	0.000239282	0	3.22758e-05	0.00027391	0.000225927	0.000793696	5.38039e-05	0.000838493	5.35189e-05	0.000385	0.000128287	0.000656965	4.60532e-05	0.000862993	Bacteria	Verrucomicrobiota	Verrucomicrobiae	Verrucomicrobiales	Rubritaleaceae	Luteolibacter	NA
ASV_620	0	3.27611e-05	4.22583e-05	0.00068175	9.8174e-05	0.00213119	0	0	5.86012e-05	0.000926523	3.29489e-05	0	4.68088e-05	3.98804e-05	0.0018943	0.000355033	0	0	2.83463e-05	0.000753255	0	0.00165908	0	0	6.56965e-05	0.000875012	0	Bacteria	Bacteroidota	Bacteroidia	Sphingobacteriales	NS11-12 marine group	NA	NA
ASV_621	0.000491512	0.00108112	0.000169033	0	4.9087e-05	0	0.000172448	0.000379341	0.000146503	0	0.000197694	0.000248486	0.000280853	3.98804e-05	0	0.000129103	0.00054782	0.00239483	0.000113385	0	0	0	0.000847001	0.00131495	0.000164241	0	2.97584e-05	Bacteria	Desulfobacterota	Desulfobacteria	Desulfobacterales	Desulfosarcinaceae	Sva0081 sediment group	NA
ASV_623	0.00109645	0.000851789	0.00025355	0	0.000245435	0	0.00060357	0.000525241	0.000205104	0	0.000263591	0.000931822	0.000842559	0.000279163	0	9.68273e-05	9.13034e-05	0.000135556	0.000198424	0.000107608	9.67492e-05	0	0.000308	0.000256575	0.000262786	0	0.000148792	Bacteria	Bacteroidota	Bacteroidia	Cytophagales	Cyclobacteriaceae	NA	NA
ASV_624	0.000453703	6.55222e-05	0.000211291	0	0.000294522	3.61219e-05	0.000517345	0.000525241	0.000615312	4.02836e-05	0.000461285	0.000310607	0.000327662	0.000199402	0	0.000193655	0.000365213	0.000180742	0.000340155	0.000215216	0.000419247	0	0.000654501	0.000320718	0.000656965	0.000230266	0.000446375	Bacteria	Desulfobacterota	Desulfuromonadia	Desulfuromonadales	Geopsychrobacteraceae	Desulfuromusa	NA
ASV_625	0.000415895	0.000229328	0.0010142	4.26094e-05	0.000736305	0.000252854	2.87414e-05	5.83601e-05	0.000293006	0.000201418	0.000131796	0.000528032	0.000304257	0.00163509	6.42137e-05	0.000871446	4.56517e-05	4.51855e-05	0.000198424	0.000215216	0.000290248	5.35189e-05	0.000308	0	0.000295634	0.000230266	0.000267825	Bacteria	Bacteroidota	Bacteroidia	Flavobacteriales	Flavobacteriaceae	Pseudofulvibacter	NA
ASV_626	0.000907407	0.00111388	0.000211291	4.26094e-05	9.8174e-05	0	0.000833501	0.000875401	0.000146503	0	9.88468e-05	0.000559093	0.000725537	0.000279163	0	3.22758e-05	0.000319562	0.000406669	5.66926e-05	0	3.22497e-05	0	0.0004235	0.000513149	9.85448e-05	0	2.97584e-05	Bacteria	Bacteroidota	Bacteroidia	Cytophagales	Cyclobacteriaceae	NA	NA
ASV_627	0.000151234	3.27611e-05	0.000295808	4.26094e-05	0.000196348	0	0.00020119	5.83601e-05	0.000380908	0	0.000395387	0	0	7.97607e-05	0	6.45515e-05	0.00054782	0.000225927	0.000793696	0.000215216	0.000967492	5.35189e-05	0.000500501	3.20718e-05	0.0009526	0.00013816	0.00175574	Bacteria	Verrucomicrobiota	Kiritimatiellae	WCHB1-41	NA	NA	NA
ASV_628	0.000113426	0.000196567	0.000295808	0	0.000392696	0	8.62242e-05	2.918e-05	0.000205104	4.02836e-05	0.000329489	0.000155304	0.000163831	0.000438684	0.000160534	0.000322758	0.000684775	0.000406669	0.000595272	0.000215216	0.00128999	0	7.70001e-05	6.41437e-05	0.000854055	0.000460532	0.000803476	Bacteria	Proteobacteria	Alphaproteobacteria	Rhodobacterales	Rhodobacteraceae	Amylibacter	NA
ASV_629	0.000793981	0.0005897	0.000295808	0	9.8174e-05	0	0.000373638	0.000817041	8.79018e-05	0	0.000164745	0.00139773	0.0010532	0.000239282	0	0	0.000182607	0.000271113	0.000113385	5.38039e-05	9.67492e-05	0	0.000385	0.00035279	9.85448e-05	0	0.000119033	Bacteria	Proteobacteria	Gammaproteobacteria	NA	NA	NA	NA
ASV_630	0.00026466	6.55222e-05	0.000422583	0	0.000294522	3.61219e-05	0.00020119	0.0002918	0.000351607	0.000120851	0.000560132	9.31822e-05	7.02132e-05	7.97607e-05	0	6.45515e-05	0.000730427	0.000677782	0.000907081	5.38039e-05	0.000677245	0	0.000462	0.000449006	0.000459876	9.21065e-05	0.000803476	Bacteria	Proteobacteria	Gammaproteobacteria	NA	NA	NA	NA
ASV_631	3.78086e-05	0	0	0.00187481	4.9087e-05	0.00223956	2.87414e-05	0	0	0.000886239	3.29489e-05	0	0	0	0.00102742	0.000129103	4.56517e-05	0	0	0.000807059	3.22497e-05	0.00192668	0	0	0	0.000736852	5.95167e-05	Bacteria	Proteobacteria	Gammaproteobacteria	Burkholderiales	Methylophilaceae	OM43 clade	NA
ASV_632	0	3.27611e-05	0	4.26094e-05	4.9087e-05	0	2.87414e-05	0	0	4.02836e-05	6.58979e-05	3.10607e-05	0	0	3.21069e-05	0	0.000684775	0	0.00187085	0.000484235	0.00193498	0	7.70001e-05	9.62155e-05	0.00121539	0.000184213	0.00101178	Bacteria	Bacteroidota	Bacteroidia	Bacteroidales	Prolixibacteraceae	Roseimarinus	NA
ASV_633	0.000378086	0.000458655	0.000338066	4.26094e-05	0.000196348	7.22439e-05	0.000488604	0.000583601	0.000205104	0.000161134	0.000329489	0.000807579	0.00037447	0.000239282	6.42137e-05	9.68273e-05	0.000410865	9.0371e-05	0.000255117	0.000322824	6.44995e-05	0	0.000462	0.000545221	0.000361331	0.000368426	0.000327342	Bacteria	Bacteroidota	Bacteroidia	Flavobacteriales	Flavobacteriaceae	Mariniflexile	NA
ASV_634	0.000340278	0.000163806	0.000633874	0	0.000736305	3.61219e-05	0.000258673	0.00011672	0.000380908	4.02836e-05	0.000395387	0	0.000397875	0.000877368	3.21069e-05	0.000935997	0.000136955	0	0.000170078	0.000107608	0.000257998	0	0.000500501	0.000224503	0.000656965	0	0.000743959	Bacteria	Verrucomicrobiota	Kiritimatiellae	WCHB1-41	NA	NA	NA
ASV_635	0.000151234	0.000131044	0.000676133	0	0.000687218	0	5.74828e-05	0.00032098	0.000439509	8.05672e-05	0.000658979	0	9.36176e-05	0.000279163	6.42137e-05	6.45515e-05	0.000136955	9.0371e-05	0.000623618	0.000215216	0.000838493	0	0.0003465	0.000416934	0.000591269	0.000184213	0.000982026	Bacteria	Verrucomicrobiota	Kiritimatiellae	Kiritimatiellales	Kiritimatiellaceae	R76-B128	NA
ASV_636	0.000793981	0.000786267	8.45166e-05	0	9.8174e-05	0	0.000373638	0.000758681	8.79018e-05	0	6.58979e-05	0.000403789	0.000889367	0.000239282	0	3.22758e-05	0.000639123	0.00117482	0.000198424	5.38039e-05	9.67492e-05	0	0.000154	0.000673509	0.000164241	0	0.000119033	Bacteria	Bacteroidota	Bacteroidia	Cytophagales	Cyclobacteriaceae	NA	NA
ASV_637	0.000604938	0.000327611	0.000126775	4.26094e-05	0	0	0.000890984	0.000612781	8.79018e-05	0	9.88468e-05	0.000683336	0.00058511	0.000119641	0	6.45515e-05	0.00104999	0.000768153	5.66926e-05	0	9.67492e-05	0	0.0004235	0.000930083	0.00019709	0	0.000148792	Bacteria	Actinobacteriota	Acidimicrobiia	Microtrichales	Microtrichaceae	NA	NA
ASV_638	0.000302469	0.000425894	0.000380325	0	0.000147261	3.61219e-05	0.000632311	0.00020426	0.000234405	0	0.000164745	0.000124243	0.000280853	0.000279163	0	9.68273e-05	0.000867382	0.00149112	0.000425194	0	0.000580495	0	0.000500501	0.000577293	0.000295634	4.60532e-05	0.000238067	Bacteria	Planctomycetota	OM190	NA	NA	NA	NA
ASV_639	0.000642746	0.000556939	0.000295808	0	0.000392696	0	0.000114966	0.0002918	0.000263705	4.02836e-05	0.000362438	0.000372729	0.000304257	0.000159521	3.21069e-05	0.000193655	0.000365213	0.000271113	0.000368502	0.000161412	0.000806244	5.35189e-05	0.000308	0.000481078	0.000492724	4.60532e-05	0.000595167	Bacteria	Verrucomicrobiota	Kiritimatiellae	WCHB1-41	NA	NA	NA
ASV_640	0.000189043	0.00029485	0.000380325	4.26094e-05	0.000147261	0	0.000143707	0.00032098	0.000293006	8.05672e-05	0.000197694	0.000217425	0.000304257	0.000319043	6.42137e-05	6.45515e-05	0.000228258	0.000225927	0.00102047	0.000161412	0.00106424	0	0.0002695	0.000192431	0.000656965	4.60532e-05	0.000773717	Bacteria	Verrucomicrobiota	Verrucomicrobiae	Verrucomicrobiales	DEV007	NA	NA
ASV_641	3.78086e-05	3.27611e-05	0.000211291	0	0.000638131	0	0	0.00026262	0.000849717	0	0.00237232	0.000248486	4.68088e-05	0.000159521	0	0.00183972	4.56517e-05	0	0.000311809	0	0.000128999	0	0.0001155	0	0.000131393	0	0.000327342	Bacteria	Proteobacteria	Gammaproteobacteria	Enterobacterales	Moritellaceae	Moritella	NA
ASV_642	0.000302469	0.000524178	0.000126775	0	0	0	0.000689794	0.000641961	0.000146503	0	0.000131796	9.31822e-05	0.00021064	7.97607e-05	0	0	0.000776079	0.00112964	0.000283463	0	0.000515996	0	0.000885501	0.00105837	0.000229938	4.60532e-05	0.00017855	Bacteria	Planctomycetota	Planctomycetes	Pirellulales	Pirellulaceae	Pir4 lineage	NA
ASV_643	0.00109645	0.00157253	0.000464841	8.52188e-05	0.000294522	0.00018061	0.000776018	0.000496061	0.000293006	0	0.000395387	0.000528032	0.000397875	0.000119641	3.21069e-05	0.000193655	0	4.51855e-05	0	0.000322824	0	0	0.000231	3.20718e-05	0.000131393	0.000184213	0	Bacteria	Proteobacteria	Gammaproteobacteria	Pseudomonadales	Nitrincolaceae	Marinobacterium	NA
ASV_644	0.000340278	0.000786267	0.000422583	4.26094e-05	0.000638131	0.000252854	0.000114966	0.00032098	0.000351607	0.000201418	9.88468e-05	0.000745457	0.00058511	0.000279163	9.63206e-05	0.00122648	9.13034e-05	4.51855e-05	0.000141731	0.00026902	6.44995e-05	5.35189e-05	0.0001925	0.000224503	9.85448e-05	0.00013816	8.92751e-05	Bacteria	Proteobacteria	Gammaproteobacteria	Enterobacterales	Alteromonadaceae	NA	NA
ASV_645	0.000302469	0.000360372	0.000549358	0	0.00049087	0	0.000344897	0.000466881	0.000615312	4.02836e-05	0.000494234	0.000279547	0.000257448	0.000558325	0	0.000161379	0.000182607	0.000361484	0.000368502	0	0.000322497	0	0.000539001	0.00035279	0.000394179	0	0.000446375	Bacteria	Bacteroidota	Bacteroidia	Flavobacteriales	Flavobacteriaceae	Ulvibacter	NA
ASV_646	0.000226852	0.000360372	0.000338066	0	9.8174e-05	0	0.000258673	0.00017508	0.000146503	4.02836e-05	0.000329489	0.000124243	0.000327662	0.000159521	0	0.000161379	0.000730427	0.000316298	0.00099212	0	0.00103199	0	0.000308	0.000449006	0.000492724	9.21065e-05	0.000565409	Bacteria	Proteobacteria	Gammaproteobacteria	Pseudomonadales	Halieaceae	Halioglobus	NA
ASV_647	0	0	0	0.00106523	0	0.000866927	0	0	0	0.00104737	0	0	0	3.98804e-05	0.00144481	9.68273e-05	9.13034e-05	0	0	0.000645647	3.22497e-05	0.00305058	0	3.20718e-05	0	0.00165792	0	Bacteria	Bacteroidota	Bacteroidia	Cytophagales	Cyclobacteriaceae	Marinoscillum	NA
ASV_648	7.56172e-05	0	0.000169033	8.52188e-05	0.000294522	0	2.87414e-05	8.75401e-05	0.00099622	8.05672e-05	0.000856672	0.000217425	2.34044e-05	0.000319043	0.000192641	9.68273e-05	0.00027391	0.000271113	0.00164408	0.000322824	0.000709494	0	3.85e-05	0	0.000295634	0.000414479	0.000297584	Bacteria	Proteobacteria	Gammaproteobacteria	Enterobacterales	Psychromonadaceae	Psychromonas	NA
ASV_649	0.000718364	0.000163806	0.000591616	0	0.000343609	0	0.00060357	0.000904581	0.000439509	4.02836e-05	0.000263591	0.000155304	0.000491492	3.98804e-05	3.21069e-05	0.000161379	0.000182607	0.000225927	0.000113385	5.38039e-05	3.22497e-05	0	0.000616001	0.000545221	0.000459876	0	0.000446375	Bacteria	Bacteroidota	Bacteroidia	Flavobacteriales	Cryomorphaceae	Vicingus	NA
ASV_650	0.000529321	0.0005897	0.000126775	0	9.8174e-05	3.61219e-05	0.000661053	0.00105048	0.000205104	0	0.000164745	0.00083864	0.00117022	0.000199402	3.21069e-05	6.45515e-05	0.000136955	0.000180742	2.83463e-05	5.38039e-05	0	0	0.000462	0.000449006	6.56965e-05	0	0	Bacteria	Proteobacteria	Gammaproteobacteria	Granulosicoccales	Granulosicoccaceae	Granulosicoccus	NA
ASV_651	0.000302469	0.000786267	0.00025355	0	9.8174e-05	0	0.000488604	0.00017508	0.000380908	8.05672e-05	0.000164745	0.000341668	0.000444684	0.000319043	3.21069e-05	9.68273e-05	0.00150651	0.000225927	0.000141731	0	0.000193498	0	0.000654501	0.000801796	0.00019709	4.60532e-05	0.000238067	Bacteria	Planctomycetota	Planctomycetes	Pirellulales	Pirellulaceae	Blastopirellula	NA
ASV_652	3.78086e-05	0	0.000169033	4.26094e-05	0.000294522	0.00018061	0.00020119	5.83601e-05	0.000351607	0.000201418	0.000263591	6.21214e-05	7.02132e-05	0.000239282	6.42137e-05	0.000387309	0.000136955	0.00289187	0.000396848	0.000322824	0.000451496	0.000107038	0.000308	0.000160359	0.000591269	0.000460532	0.000327342	Bacteria	Proteobacteria	Gammaproteobacteria	Enterobacterales	Alteromonadaceae	Paraglaciecola	NA
ASV_653	0.000642746	0.000655222	0.00025355	0	0.000294522	0	0.000143707	0.000379341	0.000263705	4.02836e-05	0.00029654	0.000714397	0.00079575	0.000319043	0	0.000129103	0.000410865	9.0371e-05	0.000198424	0	0.000515996	5.35189e-05	0.000654501	0.000449006	0.00019709	4.60532e-05	5.95167e-05	Bacteria	Proteobacteria	Alphaproteobacteria	Rhizobiales	Rhizobiaceae	Pseudahrensia	NA
ASV_654	0.000567129	0.000491417	0.00025355	0	0.000294522	3.61219e-05	0.00120714	0.000583601	0.000293006	0	0.000164745	0.000807579	0.000444684	0.000159521	3.21069e-05	9.68273e-05	0.000319562	0.000451855	0.000198424	5.38039e-05	0.000161249	5.35189e-05	0.0002695	0.000320718	0.000164241	0	0.000119033	Bacteria	Chloroflexi	KD4-96	NA	NA	NA	NA
ASV_655	0.000415895	0.000458655	0.00025355	0	0.000392696	3.61219e-05	0.000689794	0.000641961	0.000205104	0	0.000164745	0.000496972	0.000444684	0.000398804	0	0.000258206	0.00082173	0.000632597	0.000170078	0	0.000225748	0	0.000231	0.000481078	0.000131393	0	0.000267825	Bacteria	Actinobacteriota	Acidimicrobiia	Microtrichales	Ilumatobacteraceae	Ilumatobacter	NA
ASV_656	0.000491512	9.82833e-05	0.000676133	0	0.000392696	3.61219e-05	0.000632311	0.000496061	0.000937619	8.05672e-05	0.000856672	0.000279547	0.000304257	0.000279163	3.21069e-05	0.000129103	0.000319562	0.000406669	8.50388e-05	0	0.000161249	0	0.000154	0.000224503	0.000427028	9.21065e-05	0.000148792	Bacteria	Bacteroidota	Bacteroidia	Flavobacteriales	Flavobacteriaceae	Lutibacter	NA
ASV_657	0.000189043	0.000131044	0.000380325	4.26094e-05	0.000294522	0	0.000373638	0.00032098	0.000615312	4.02836e-05	0.000560132	6.21214e-05	0.000280853	0.000478564	0	6.45515e-05	0.000228258	0	0.000425194	0.00026902	0.000483746	0	0.000539001	0.000224503	0.000886903	0	0.000743959	Bacteria	Proteobacteria	Gammaproteobacteria	Gammaproteobacteria Incertae Sedis	Unknown Family	NA	NA
ASV_658	0.00026466	0.000262089	8.45166e-05	0	4.9087e-05	3.61219e-05	0.000172448	0.000379341	0.000234405	0	0.000197694	0.000248486	0.000163831	0.000239282	0	3.22758e-05	0.00054782	0.00153631	0.000481887	5.38039e-05	0.000257998	0	0.000693001	0.00105837	0.000624117	4.60532e-05	0.000297584	Bacteria	Proteobacteria	Gammaproteobacteria	Gammaproteobacteria Incertae Sedis	Unknown Family	NA	NA
ASV_659	0.000113426	9.82833e-05	0.00025355	4.26094e-05	0.000196348	0	0.000229931	0	0.000175804	8.05672e-05	0.000197694	0.000124243	4.68088e-05	0.000478564	0.000160534	0.000129103	0.000456517	0.000225927	0.00133228	0.000322824	0.00132224	0	0.000231	0.000224503	0.000591269	0.000276319	0.000446375	Bacteria	Bacteroidota	Bacteroidia	Flavobacteriales	Flavobacteriaceae	Arcticiflavibacter	NA
ASV_660	3.78086e-05	0.000229328	0.000169033	0	9.8174e-05	3.61219e-05	0.00020119	0	0.000234405	0	0.000131796	0.000124243	9.36176e-05	0.000119641	3.21069e-05	0.000129103	0.000410865	0.00234965	0.000907081	0.000107608	0.000902993	0	0.0001155	0.000128287	0.000788359	4.60532e-05	0.000654684	Bacteria	Verrucomicrobiota	Verrucomicrobiae	Verrucomicrobiales	Rubritaleaceae	Persicirhabdus	NA
ASV_662	0.00026466	6.55222e-05	0.000760649	0	0.00098174	0	0.000143707	0	0.000234405	0.000322269	0.000527183	0.000124243	4.68088e-05	0.000438684	9.63206e-05	0.00235613	0	0	0.000198424	0.000161412	0.000225748	0.000107038	0	0.000128287	0.000328483	0.000276319	0.000297584	Bacteria	Verrucomicrobiota	Lentisphaeria	Lentisphaerales	Lentisphaeraceae	Lentisphaera	NA
ASV_663	0.000113426	3.27611e-05	8.45166e-05	4.26094e-05	9.8174e-05	0	8.62242e-05	2.918e-05	2.93006e-05	0	3.29489e-05	0	4.68088e-05	0.000119641	0	3.22758e-05	0.000913034	0.000587411	0.00167243	0.000215216	0.00164474	0	0.000308	9.62155e-05	0.000722662	4.60532e-05	0.000684442	Bacteria	Proteobacteria	Gammaproteobacteria	Pseudomonadales	Spongiibacteraceae	NA	NA
ASV_664	7.56172e-05	0	0.00025355	0.000426094	0.000441783	0	0	0	0.000351607	0.000684821	0.000230643	0.000217425	4.68088e-05	0.000279163	0.000417389	0.000871446	0.000228258	9.0371e-05	0.000340155	0.000914667	0.000548246	0.000214075	0.0003465	3.20718e-05	0.00019709	0.00115133	0.000238067	Bacteria	Proteobacteria	Gammaproteobacteria	Enterobacterales	Colwelliaceae	Colwellia	NA
ASV_666	3.78086e-05	3.27611e-05	8.45166e-05	0	0.000147261	0	0.000114966	0	5.86012e-05	0	0.000131796	0.000124243	4.68088e-05	7.97607e-05	0	0.000161379	0.000684775	0.000225927	0.00158739	0.000107608	0.00170924	0	0.000231	6.41437e-05	0.000821207	4.60532e-05	0.000862993	Bacteria	Proteobacteria	Gammaproteobacteria	Pseudomonadales	Halieaceae	Halioglobus	NA
ASV_667	0.000151234	0.000262089	0.000591616	0	0.000539957	0	0.000546087	0.000554421	0.00152363	0	0.00191104	0.000310607	7.02132e-05	0.000279163	0	0.000387309	4.56517e-05	0	0	0	0	5.35189e-05	3.85e-05	0	3.28483e-05	4.60532e-05	2.97584e-05	Bacteria	Proteobacteria	Gammaproteobacteria	Pseudomonadales	Nitrincolaceae	Motiliproteus	NA
ASV_668	0.000604938	0.000687983	4.22583e-05	0	0	0	0.000431121	0.000641961	0.000117202	0	9.88468e-05	0.000248486	0.000351066	0.000119641	0	0	0.000319562	0.000406669	5.66926e-05	0	3.22497e-05	0	0.001617	0.00128287	0.000295634	0	0.000119033	Bacteria	Desulfobacterota	Desulfobacteria	Desulfobacterales	Desulfosarcinaceae	Desulfosarcina	NA
ASV_669	0.000151234	0.000163806	0.000380325	0	0	0	0.000172448	2.918e-05	0.00049811	4.02836e-05	0.000494234	0	0.000140426	0.000319043	0	6.45515e-05	0.000319562	0.000451855	0.000963773	0	0.00103199	0	0.000500501	0.000224503	0.000722662	9.21065e-05	0.000624926	Bacteria	Proteobacteria	Gammaproteobacteria	Gammaproteobacteria Incertae Sedis	Unknown Family	NA	NA
ASV_670	7.56172e-05	0	0.000169033	4.26094e-05	0.000883566	7.22439e-05	0	0	5.86012e-05	0.000402836	0.000164745	0.000155304	2.34044e-05	0.000199402	0.000224748	0.00467999	0	0	0	0	3.22497e-05	0	0	0	9.85448e-05	0.000368426	8.92751e-05	Bacteria	Proteobacteria	Gammaproteobacteria	NA	NA	NA	NA
ASV_671	7.56172e-05	9.82833e-05	0	0	4.9087e-05	0	0.000258673	8.75401e-05	0.000351607	0.000120851	0.000263591	0	7.02132e-05	7.97607e-05	0	0.000258206	0.000410865	0	0.000680311	5.38039e-05	0.000709494	0	0.000654501	0.000513149	0.00114969	9.21065e-05	0.00124985	Bacteria	Patescibacteria	Parcubacteria	Candidatus Yonathbacteria	NA	NA	NA
ASV_672	0.000491512	0.0005897	4.22583e-05	0	0.000196348	0	0.000574828	0.000671141	2.93006e-05	0	6.58979e-05	0.000621214	0.000702132	0.000159521	0	6.45515e-05	0.000319562	0.000542226	8.50388e-05	5.38039e-05	6.44995e-05	0	0.000731501	0.000962155	9.85448e-05	0	0.00017855	Bacteria	NA	NA	NA	NA	NA	NA
ASV_673	0.000415895	0.000819028	0.000295808	4.26094e-05	0.000343609	0	0.00080476	0.000466881	0.000146503	0	6.58979e-05	0.001025	0.000982985	0.000438684	0	0.00022593	9.13034e-05	4.51855e-05	0.000113385	0	0	0	0.000154	0.000224503	0.000131393	9.21065e-05	5.95167e-05	Bacteria	Actinobacteriota	Acidimicrobiia	Microtrichales	Ilumatobacteraceae	Ilumatobacter	NA
ASV_674	0.000302469	0.0005897	0.000169033	0	0.000147261	0	0.000344897	0.000671141	8.79018e-05	4.02836e-05	0.000131796	0.000683336	0.000702132	0.000119641	0	3.22758e-05	0.00054782	0.000722968	0.000170078	5.38039e-05	0.000322497	0	0.000385	0.000577293	0.000328483	0	0.00017855	Bacteria	Proteobacteria	Gammaproteobacteria	Steroidobacterales	Woeseiaceae	Woeseia	NA
ASV_675	0.00026466	0.000196567	0	4.26094e-05	0.000147261	0	0.00040238	0.00026262	0.000732515	0	0.000494234	0.000155304	9.36176e-05	0.000199402	0	6.45515e-05	0.000593472	4.51855e-05	0.000595272	5.38039e-05	0.000451496	0	0.0002695	0.000320718	0.000689814	4.60532e-05	0.0010713	Bacteria	Bacteroidota	Bacteroidia	Bacteroidales	Prolixibacteraceae	Draconibacterium	NA
ASV_676	0.000113426	0.000262089	8.45166e-05	0	9.8174e-05	3.61219e-05	0.000229931	0.000671141	0.000410208	4.02836e-05	0.000362438	9.31822e-05	0.000163831	0.000239282	0	6.45515e-05	0.000639123	0.000542226	0.000283463	5.38039e-05	0.000354747	0	0.000731501	0.000833868	0.00075551	0	0.000416617	Bacteria	Proteobacteria	Gammaproteobacteria	B2M28	NA	NA	NA
ASV_678	0.000529321	0.000720744	0.000211291	0	9.8174e-05	0	0.000632311	0.000933761	0.000117202	0	9.88468e-05	0.000900761	0.00110001	0.000119641	0	0	0.000365213	0.000180742	0	5.38039e-05	0	0	0.000231	0.000481078	3.28483e-05	0	5.95167e-05	Bacteria	Bacteroidota	Bacteroidia	Sphingobacteriales	FFCH9454	NA	NA
ASV_679	0.000642746	0.00088455	0.00025355	0	4.9087e-05	3.61219e-05	0.00040238	0.00026262	0.000205104	0	3.29489e-05	0.000900761	9.36176e-05	0.000199402	3.21069e-05	3.22758e-05	0.000502168	0.000994081	5.66926e-05	0	0.000193498	0	0.000808501	0.000577293	0.000229938	0	0.000267825	Bacteria	Planctomycetota	Planctomycetes	Pirellulales	Pirellulaceae	Rhodopirellula	NA
ASV_680	0.000453703	0.000393133	0.000464841	0	0.000392696	3.61219e-05	0.000344897	0.000525241	0.000205104	4.02836e-05	9.88468e-05	0.00111819	0.000912772	0.000239282	0	0.00022593	0.00027391	0.000406669	0.000113385	5.38039e-05	9.67492e-05	0	0.000231	0.000320718	0.000131393	4.60532e-05	5.95167e-05	Bacteria	Planctomycetota	Planctomycetes	Pirellulales	Pirellulaceae	Blastopirellula	NA
ASV_681	0.000151234	9.82833e-05	0.000380325	0	0.000638131	0	5.74828e-05	5.83601e-05	0.000205104	0.000120851	0.000230643	3.10607e-05	0	0.000119641	0	6.45515e-05	0.000182607	0.000180742	0.00127558	0.000322824	0.00154799	0	0.0001925	9.62155e-05	0.000558421	9.21065e-05	0.000862993	Bacteria	Proteobacteria	Gammaproteobacteria	Pseudomonadales	NA	NA	NA
ASV_682	0.000151234	0.000196567	0.00025355	0	9.8174e-05	0	8.62242e-05	0.00023344	0.000205104	4.02836e-05	0.000230643	0.000310607	0.000140426	0.000199402	0	3.22758e-05	0.000958685	0.000451855	0.000907081	5.38039e-05	0.000677245	0	0.000577501	0.000513149	0.000624117	9.21065e-05	0.000476134	Bacteria	Gemmatimonadota	PAUC43f marine benthic group	NA	NA	NA	NA
ASV_683	0.000415895	9.82833e-05	0.00122549	8.52188e-05	0.00250344	0	0	0	2.93006e-05	0.000120851	0	0.000310607	4.68088e-05	0.000677966	0	0.00248523	4.56517e-05	4.51855e-05	0	0.000107608	0	0	0	3.20718e-05	0.000131393	0	8.92751e-05	Bacteria	Proteobacteria	Gammaproteobacteria	Enterobacterales	Pseudoalteromonadaceae	NA	NA
ASV_684	0.000302469	0.000229328	0.000338066	0	0.000343609	0	0.000172448	8.75401e-05	0.000293006	0	0.000197694	0.000155304	0.000140426	0.000358923	0	9.68273e-05	0.000319562	0.000722968	0.000935427	5.38039e-05	0.000999742	0	0.0002695	0.000449006	0.000624117	4.60532e-05	0.000327342	Bacteria	Bacteroidota	Bacteroidia	Chitinophagales	Saprospiraceae	Portibacter	NA
ASV_685	0.000151234	3.27611e-05	0.00025355	0.000127828	0.000245435	0.000144488	0	8.75401e-05	0.00096692	0.000281985	0.000724876	9.31822e-05	4.68088e-05	0.000558325	0.000224748	0.000710067	9.13034e-05	0	0.000481887	0.000807059	0.000225748	0	7.70001e-05	6.41437e-05	0.000361331	0.000598692	0.000386859	Bacteria	Proteobacteria	Gammaproteobacteria	Enterobacterales	Psychromonadaceae	Psychromonas	NA
ASV_686	0.000113426	0.000163806	0.00109872	0	0.00166896	3.61219e-05	8.62242e-05	0.0002918	0.00128923	0	0.00158155	0.000217425	0.000163831	0.000239282	0	0.000645515	4.56517e-05	0	0	0	0	5.35189e-05	0	0	0	0	5.95167e-05	Bacteria	Proteobacteria	Gammaproteobacteria	Enterobacterales	Shewanellaceae	Psychrobium	NA
ASV_687	0.000869598	0.000655222	0.00025355	0	0.000294522	3.61219e-05	0.000229931	0.000641961	0.000205104	4.02836e-05	0.000197694	0.000714397	0.000725537	0.000358923	6.42137e-05	0.000419585	0.000136955	9.0371e-05	2.83463e-05	0	3.22497e-05	0	0.000308	0.000449006	0.000164241	4.60532e-05	0.000119033	Bacteria	Proteobacteria	Gammaproteobacteria	Enterobacterales	Alteromonadaceae	Aliiglaciecola	NA
ASV_688	0.000491512	9.82833e-05	0.000802907	4.26094e-05	0.000687218	0	0.000258673	0.00020426	0.000322307	0.000161134	0.000263591	0	0.000117022	0.000119641	3.21069e-05	0.00022593	0.000365213	0	0.000595272	0.000107608	0.000515996	0	0.0001925	0.000224503	0.000656965	0	0.000982026	Bacteria	Verrucomicrobiota	Kiritimatiellae	Kiritimatiellales	Kiritimatiellaceae	R76-B128	NA
ASV_689	0.000453703	0.000458655	0.000295808	0	9.8174e-05	0	0.00060357	0.00035016	0.000234405	8.05672e-05	0.000131796	0.000341668	0.00037447	0.000279163	3.21069e-05	3.22758e-05	0.000365213	0.000361484	0.000340155	5.38039e-05	0.000386997	5.35189e-05	0.000500501	0.000801796	0.000229938	0	0.0003571	Bacteria	Proteobacteria	Gammaproteobacteria	Steroidobacterales	Woeseiaceae	Woeseia	NA
ASV_690	7.56172e-05	0	0.000211291	0	0.000589044	0	2.87414e-05	5.83601e-05	0.000322307	0.000765388	0.000428336	0	4.68088e-05	0.000757727	0	0.00293709	4.56517e-05	0	8.50388e-05	0.000753255	0	0	3.85e-05	0	0.000131393	0.00013816	0.000416617	Bacteria	Planctomycetota	BD7-11	NA	NA	NA	NA
ASV_693	0.000831789	0.0005897	0.000380325	0	0.000343609	0	0.000546087	0.000700321	0.000175804	4.02836e-05	0.000230643	0.000683336	0.000561706	0.000239282	0	0.000193655	0.000182607	0.000180742	2.83463e-05	0.000107608	3.22497e-05	0	0.000308	0.000416934	0.000164241	0	0.000208309	Bacteria	Proteobacteria	Gammaproteobacteria	Steroidobacterales	Woeseiaceae	Woeseia	NA
ASV_694	0.000378086	0.000655222	0.000549358	0	0.000245435	0	0.000258673	0.00026262	0.000117202	0	0.000164745	0.000962882	0.00079575	0.000398804	0	0.000484136	0.000228258	4.51855e-05	0.000170078	0	0.000193498	0	0.000231	0.000320718	0.000361331	0	0.00017855	Bacteria	Myxococcota	Polyangia	Haliangiales	Haliangiaceae	Haliangium	NA
ASV_695	0.00026466	0.000196567	0.000338066	4.26094e-05	0.000736305	3.61219e-05	5.74828e-05	8.75401e-05	0.000293006	4.02836e-05	0.000691928	0	0.000187235	0.000319043	3.21069e-05	0.000193655	0.000684775	0.000180742	0.000680311	0.000376628	0.000515996	5.35189e-05	0.000500501	9.62155e-05	0.000558421	9.21065e-05	0.000476134	Bacteria	Proteobacteria	Gammaproteobacteria	Gammaproteobacteria Incertae Sedis	Unknown Family	NA	NA
ASV_696	0.000680555	0.000425894	0.000380325	0	9.8174e-05	3.61219e-05	0.000172448	8.75401e-05	0.000527411	4.02836e-05	0.000362438	0.000993943	0.000561706	0.00127617	0	0.000258206	9.13034e-05	4.51855e-05	8.50388e-05	0	0.000225748	0	0.0001925	0.000128287	0.000295634	0	0.00017855	Bacteria	Bacteroidota	Bacteroidia	Cytophagales	Cyclobacteriaceae	Ekhidna	NA
ASV_697	0.00026466	0.000327611	0.000760649	0	0.000539957	0	0.00020119	0.00026262	0.000439509	8.05672e-05	0.000428336	0.000217425	0.000351066	0.000677966	3.21069e-05	0.000290482	9.13034e-05	0.00049704	0.000283463	5.38039e-05	0.000257998	0	0.0003465	0.000192431	0.000591269	4.60532e-05	0.000238067	Bacteria	Bacteroidota	Bacteroidia	Sphingobacteriales	NS11-12 marine group	NA	NA
ASV_698	0.000151234	3.27611e-05	0.000126775	0	9.8174e-05	0	0.000114966	2.918e-05	0.000322307	4.02836e-05	9.88468e-05	0	4.68088e-05	7.97607e-05	0	3.22758e-05	0.0012326	0.000542226	0.00138897	0.000107608	0.00135449	0	0.000308	0.000320718	0.000459876	0	0.000476134	Bacteria	Bacteroidota	Bacteroidia	Flavobacteriales	Flavobacteriaceae	Actibacter	NA
ASV_699	3.78086e-05	6.55222e-05	0.00025355	4.26094e-05	0	3.61219e-05	0.000316156	5.83601e-05	0.000351607	0.000161134	0.000164745	0	4.68088e-05	0.000119641	0	3.22758e-05	0.000319562	0.00103927	0.00130393	0.000322824	0.00138674	0	0.0001155	9.62155e-05	0.000328483	0.000276319	0.000505892	Bacteria	Bacteroidota	Bacteroidia	Flavobacteriales	Flavobacteriaceae	Algibacter	NA
ASV_700	0.000567129	0.000229328	0.000380325	0	0.000245435	0	0.000172448	0.00026262	0.000410208	0	0.000362438	0.000217425	0.000140426	0.000199402	3.21069e-05	0.000258206	0.000319562	9.0371e-05	0.000595272	0.000107608	0.000548246	0	0.000308	0.000160359	0.00075551	4.60532e-05	0.000743959	Bacteria	Proteobacteria	Gammaproteobacteria	Gammaproteobacteria Incertae Sedis	Unknown Family	NA	NA
ASV_701	0.00026466	0.000229328	0.000338066	0	0.000147261	7.22439e-05	0.000373638	0.00032098	0.000322307	0	0.000131796	0.000310607	9.36176e-05	0.000279163	3.21069e-05	0.000258206	0.000776079	0.00049704	0.000396848	0.000322824	0.000515996	0	0.000654501	0.000320718	0.000394179	4.60532e-05	0.000416617	Bacteria	Proteobacteria	Alphaproteobacteria	Rhodobacterales	Rhodobacteraceae	Roseobacter clade NAC11-7 lineage	NA
ASV_702	0.000151234	0.000327611	4.22583e-05	0	4.9087e-05	0	0.000229931	0.000729501	0.000117202	0.000120851	3.29489e-05	3.10607e-05	4.68088e-05	0	3.21069e-05	0	0.000958685	0.00149112	0.00045354	5.38039e-05	9.67492e-05	0	0.001078	0.00121873	0.000328483	4.60532e-05	5.95167e-05	Bacteria	Bacteroidota	Bacteroidia	Bacteroidales	Bacteroidetes BD2-2	NA	NA
ASV_704	0.000756172	0.000196567	0.000338066	0	0.000147261	0	0.000747277	0.000554421	0.000234405	4.02836e-05	0.000197694	0.00083864	0.00021064	0.000279163	0	9.68273e-05	0.000228258	0.000677782	5.66926e-05	5.38039e-05	0.000128999	0	0.000385	0.000577293	0.00019709	4.60532e-05	0.000238067	Bacteria	Bacteroidota	Bacteroidia	Bacteroidales	Bacteroidetes BD2-2	NA	NA
ASV_705	0.000226852	9.82833e-05	0.000507099	0	0.000785392	0	0.000258673	2.918e-05	0.000410208	0.000120851	0.000329489	0.000124243	9.36176e-05	0.000358923	0	0.000419585	0.00027391	0.000271113	0.000623618	0.000215216	0.000741744	5.35189e-05	0.000231	3.20718e-05	0.000492724	0.00013816	0.000654684	Bacteria	Proteobacteria	Gammaproteobacteria	Pseudomonadales	Halieaceae	Halioglobus	NA
ASV_706	7.56172e-05	0.000131044	0.000126775	0	0.000245435	0	0.000114966	0.00011672	0.00175804	0.000120851	0.00204283	9.31822e-05	2.34044e-05	0.000159521	0	0.00022593	9.13034e-05	9.0371e-05	0.000481887	0	0.000161249	0	0.0001155	3.20718e-05	0.000394179	0	0.000267825	Bacteria	Proteobacteria	Gammaproteobacteria	Enterobacterales	Psychromonadaceae	Psychromonas	NA
ASV_708	3.78086e-05	0	8.45166e-05	0.000213047	0.000196348	0.000108366	8.62242e-05	2.918e-05	0.000410208	0.00104737	0.000988468	3.10607e-05	0	0.000319043	0.000224748	0.00164606	0.000136955	0	8.50388e-05	0.000538039	3.22497e-05	5.35189e-05	0.0001155	9.62155e-05	0.000164241	0.000967118	0.000208309	Bacteria	Proteobacteria	Gammaproteobacteria	Pseudomonadales	Saccharospirillaceae	NA	NA
ASV_709	3.78086e-05	0	8.45166e-05	0.000468703	0.000147261	0.00108366	0	0	0	0.000966806	0	0	0	0.000119641	0.00170166	0.000290482	0	0	2.83463e-05	0.000914667	3.22497e-05	0.00149853	7.70001e-05	0	3.28483e-05	0.00119738	2.97584e-05	Bacteria	Bacteroidota	Bacteroidia	Flavobacteriales	Flavobacteriaceae	NA	NA
ASV_710	0.000415895	0.000196567	4.22583e-05	0.000127828	0.000147261	3.61219e-05	0.000229931	0.000408521	0.000234405	8.05672e-05	0.000329489	0.000745457	0.000444684	3.98804e-05	0	3.22758e-05	0.000365213	0.000587411	0.000425194	0.000161412	0.000225748	0	0.0004235	0.000513149	0.000492724	9.21065e-05	0.000297584	Bacteria	Desulfobacterota	Desulfuromonadia	Desulfuromonadales	Desulfuromonadaceae	Desulfuromonas	NA
ASV_711	0.000302469	0.000425894	0.000464841	0	0.000196348	0	0.000143707	0.000671141	0.000175804	0	0.000164745	0.000528032	0.000608515	7.97607e-05	0	0.000129103	0.000593472	0.000587411	0.000198424	5.38039e-05	0.000128999	0	0.000577501	0.000609365	0.000328483	4.60532e-05	0.000148792	Bacteria	Proteobacteria	Gammaproteobacteria	Pseudomonadales	Halieaceae	Halioglobus	NA
ASV_712	0.000151234	0.000131044	0.000718391	0	0.000441783	0	0	0.00032098	0.00046881	0.000120851	0.000593081	0.000186364	2.34044e-05	0.000159521	0	3.22758e-05	0.00027391	0.000225927	0.000708657	0.000107608	0.000354747	0	0.000231	0.000513149	0.000854055	9.21065e-05	0.000565409	Bacteria	Bacteroidota	Bacteroidia	Bacteroidetes VC2.1 Bac22	NA	NA	NA
ASV_713	7.56172e-05	9.82833e-05	0.000126775	4.26094e-05	0.000245435	0	2.87414e-05	5.83601e-05	0.000175804	0.000241702	0.000230643	6.21214e-05	9.36176e-05	0.000358923	0	0.000161379	0.00054782	0.000225927	0.00141731	0.000107608	0.00122549	0	0.000154	0.000160359	0.000558421	9.21065e-05	0.000595167	Bacteria	Proteobacteria	Gammaproteobacteria	Pseudomonadales	Halieaceae	OM60(NOR5) clade	NA
ASV_715	3.78086e-05	0	0	4.26094e-05	0	0	0.00114966	0.000612781	0.00190454	0	0.00217463	0	0	0.000159521	0	3.22758e-05	0	9.0371e-05	2.83463e-05	0	6.44995e-05	0	7.70001e-05	0	9.85448e-05	0	5.95167e-05	Bacteria	Firmicutes	Clostridia	Peptostreptococcales-Tissierellales	Fusibacteraceae	Fusibacter	NA
ASV_716	3.78086e-05	6.55222e-05	0.000295808	4.26094e-05	0.00147261	0	8.62242e-05	0	0.000234405	0.000161134	0.000329489	9.31822e-05	2.34044e-05	0.000797607	3.21069e-05	0.00361489	0	9.0371e-05	0	0	0	0	0	3.20718e-05	9.85448e-05	0	5.95167e-05	Bacteria	Proteobacteria	Alphaproteobacteria	Rickettsiales	Fokiniaceae	MD3-55	NA
ASV_717	0.000604938	0.000720744	0.00025355	0	0.000147261	0	0.000258673	0.000408521	0.000293006	0	0.000263591	0.000900761	0.000561706	0.000279163	6.42137e-05	0.000129103	9.13034e-05	0.000135556	0.000141731	5.38039e-05	0.000257998	0	0.000231	0.000256575	0.000459876	0	0.000267825	Bacteria	Nitrospinota	Nitrospinia	Nitrospinales	Nitrospinaceae	NA	NA
ASV_719	0.000113426	0.000262089	0.000126775	0	4.9087e-05	0	0.000747277	0.000496061	0.000146503	4.02836e-05	0.000164745	9.31822e-05	7.02132e-05	0	0	3.22758e-05	0.000776079	0.000948895	0.000255117	5.38039e-05	0.000386997	0	0.0012705	0.000898012	0.000295634	4.60532e-05	8.92751e-05	Bacteria	Bacteroidota	Bacteroidia	Bacteroidales	Bacteroidetes BD2-2	NA	NA
ASV_720	7.56172e-05	6.55222e-05	0.000126775	0	0.000343609	0	0.000229931	0.00026262	0.000322307	8.05672e-05	0.000263591	0.000155304	0.000187235	0.000119641	0	0.000193655	0.000410865	0.000271113	0.000510233	0.000215216	0.000709494	0	0.000231	0.000513149	0.000788359	4.60532e-05	0.000892751	Bacteria	Bacteroidota	Bacteroidia	Flavobacteriales	Flavobacteriaceae	Maribacter	NA
ASV_721	0.000567129	0.000622461	0.000211291	0	9.8174e-05	3.61219e-05	0.000718535	0.000583601	0.000234405	0	0.000131796	0.000652275	0.000678728	0.000398804	3.21069e-05	0.000193655	4.56517e-05	0.000316298	8.50388e-05	0	3.22497e-05	0	0.000308	0.000449006	0.000164241	0	0.000119033	Bacteria	Proteobacteria	Alphaproteobacteria	Rhizobiales	Rhizobiaceae	Pseudahrensia	NA
ASV_722	0.000378086	0.000360372	0.00025355	4.26094e-05	0.000343609	0	0.000114966	0.000525241	0.000586012	4.02836e-05	0.000131796	0.00043485	0.000351066	0.000319043	0	9.68273e-05	0.000182607	0.000451855	0.000311809	0	0.000290248	0	0.0002695	0.000449006	0.000427028	0	0.000565409	Bacteria	Proteobacteria	Gammaproteobacteria	Gammaproteobacteria Incertae Sedis	Unknown Family	NA	NA
ASV_723	0.000340278	0.000425894	0.000169033	0	0.000294522	0	0.000776018	0.00035016	0.000439509	0	0.000494234	0.000186364	0.000234044	7.97607e-05	0	3.22758e-05	0.000410865	0.000451855	0.000141731	5.38039e-05	0.000128999	0	0.000577501	0.000449006	0.000459876	0	0.000505892	Bacteria	Bacteroidota	Bacteroidia	Bacteroidales	Bacteroidetes BD2-2	NA	NA
ASV_724	7.56172e-05	0	4.22583e-05	0	0	0	0.000459863	0.00035016	0.00181664	0.000402836	0.00306425	6.21214e-05	0	3.98804e-05	3.21069e-05	6.45515e-05	4.56517e-05	4.51855e-05	0	5.38039e-05	3.22497e-05	5.35189e-05	0	3.20718e-05	0	0	2.97584e-05	Bacteria	Bdellovibrionota	Bdellovibrionia	Bacteriovoracales	Bacteriovoracaceae	NA	NA
ASV_725	0.00026466	0.00029485	0.000422583	0.000127828	0.00142352	3.61219e-05	0.000287414	0.00032098	0.000556711	0.000120851	0.000955519	0.000310607	0.000117022	0.000119641	3.21069e-05	0.000290482	9.13034e-05	0	0.00022677	0.000538039	6.44995e-05	0	0.0001155	0.000128287	0.00019709	0.000460532	0.000119033	Bacteria	Proteobacteria	Gammaproteobacteria	Pseudomonadales	Nitrincolaceae	Motiliproteus	NA
ASV_726	0.000151234	0	0.00025355	0.000170438	0.000736305	3.61219e-05	0.000172448	2.918e-05	0.000175804	0.000966806	0.000362438	3.10607e-05	0	0.000478564	0.000481603	0.00129103	4.56517e-05	0	0.000170078	0.00145271	0.000128999	0	0.000154	0	0	0.000460532	0.000297584	Bacteria	Fibrobacterota	Fibrobacteria	Fibrobacterales	Fibrobacteraceae	NA	NA
ASV_727	0.000113426	6.55222e-05	0.000295808	0.000127828	0.000392696	7.22439e-05	0.000143707	5.83601e-05	0.000586012	0.000362552	0.000329489	9.31822e-05	0.000117022	0.000438684	6.42137e-05	0.000484136	0.000136955	0	0.000255117	0.00102227	0.000257998	5.35189e-05	0.000308	0.000288647	0.000394179	0.000460532	0.000654684	Bacteria	Campylobacterota	Campylobacteria	Campylobacterales	Sulfurimonadaceae	Sulfurimonas	NA
ASV_728	0.000113426	6.55222e-05	0.000718391	4.26094e-05	0.000785392	7.22439e-05	0	2.918e-05	0.000263705	0.000201418	0.000329489	0.000496972	4.68088e-05	0.000518445	6.42137e-05	0.00264661	4.56517e-05	4.51855e-05	5.66926e-05	0.000107608	0.000128999	5.35189e-05	3.85e-05	3.20718e-05	3.28483e-05	0.000184213	0.000267825	Bacteria	Patescibacteria	Gracilibacteria	JGI 0000069-P22	NA	NA	NA
ASV_729	0.000642746	0.0005897	0.00025355	0	0.000343609	0.000144488	2.87414e-05	0.00020426	0.000146503	0.000120851	0.00029654	0.000776518	0.000397875	0.000438684	0	0.00125875	0	0.000316298	8.50388e-05	0.00026902	3.22497e-05	0	0.000154	0.000160359	6.56965e-05	0.000276319	0.000148792	Bacteria	Proteobacteria	Gammaproteobacteria	Enterobacterales	Alteromonadaceae	Paraglaciecola	NA
ASV_730	0.000642746	0.00088455	4.22583e-05	0	9.8174e-05	0	0.000344897	0.000554421	8.79018e-05	0	6.58979e-05	0.000528032	0.000351066	7.97607e-05	0	3.22758e-05	0.000456517	0.000813339	0.00022677	0	3.22497e-05	0	0.000500501	0.00112251	0.000131393	0	0	Bacteria	Bacteroidota	Bacteroidia	Cytophagales	Cyclobacteriaceae	NA	NA
ASV_731	0.000604938	0.000917311	0.00025355	0	9.8174e-05	0	0.000488604	0.000787861	0.000117202	8.05672e-05	3.29489e-05	0.00043485	0.000678728	0	0	0.000258206	0.000228258	0.000632597	2.83463e-05	0	0	0	0.0003465	0.000609365	0.000164241	0	0	Bacteria	Proteobacteria	Gammaproteobacteria	Pseudomonadales	Halieaceae	NA	NA
ASV_732	0.000491512	0.000458655	8.45166e-05	0	9.8174e-05	0	0.000517345	0.000466881	0.000117202	0	3.29489e-05	0.000248486	0.00021064	7.97607e-05	3.21069e-05	0	0.000639123	0.00180742	0.000283463	0.000107608	0.000225748	0	0.000500501	0.000769724	0.000164241	0	5.95167e-05	Bacteria	Proteobacteria	Gammaproteobacteria	Thiotrichales	Thiotrichaceae	NA	NA
ASV_733	0.000302469	0.000262089	0.000718391	0	0.000932653	0	0.00020119	0.00020426	0.00046881	0.000161134	0.000494234	0.000341668	0.000257448	0.000598205	0	0.000451861	0.000182607	9.0371e-05	0.000255117	0.000107608	0.000322497	5.35189e-05	0.0002695	3.20718e-05	0.000295634	0.00013816	0.000208309	Bacteria	Bacteroidota	Bacteroidia	Flavobacteriales	Cryomorphaceae	Vicingus	NA
ASV_734	0.000189043	3.27611e-05	0.00025355	0.000255656	0.000343609	7.22439e-05	5.74828e-05	8.75401e-05	0.000234405	0.000604254	0.000197694	9.31822e-05	4.68088e-05	0.000239282	0.000160534	0.000161379	0.000319562	0.000135556	0.000566926	0.0013989	0.000515996	5.35189e-05	0.000231	6.41437e-05	0.000361331	0.000736852	0.000505892	Bacteria	Bacteroidota	Bacteroidia	Flavobacteriales	Flavobacteriaceae	Lutibacter	NA
ASV_735	0	0	0	0.00178959	9.8174e-05	0.00140876	0	0	0	0.00116822	3.29489e-05	0	0	0	0.000995312	0.000129103	0	0	8.50388e-05	0.000376628	0	0.00165908	3.85e-05	0	0	0.000736852	2.97584e-05	Bacteria	Proteobacteria	Gammaproteobacteria	Pseudomonadales	OM182 clade	NA	NA
ASV_736	0.000415895	0.000393133	0.000380325	4.26094e-05	0.000196348	0	0.000948467	0.0002918	0.000322307	4.02836e-05	9.88468e-05	0.000186364	0.000538301	0.000279163	3.21069e-05	9.68273e-05	0.000365213	0.000271113	8.50388e-05	5.38039e-05	0.000225748	0	0.000500501	0.000288647	0.000328483	4.60532e-05	0.000386859	Bacteria	Planctomycetota	OM190	NA	NA	NA	NA
ASV_737	0.000226852	0.000262089	4.22583e-05	0	0	0	0.000143707	0.000379341	0.000146503	4.02836e-05	6.58979e-05	9.31822e-05	0.000561706	7.97607e-05	0	0	0.000593472	0.00090371	0.000396848	5.38039e-05	0.000677245	0	0.000462	0.000930083	0.000492724	4.60532e-05	0.000297584	Bacteria	Planctomycetota	Planctomycetes	Pirellulales	Pirellulaceae	Rhodopirellula	NA
ASV_739	0.000491512	0.000622461	0.000338066	0	9.8174e-05	0.000144488	0.000316156	0.00032098	0.000117202	0.000161134	0.000263591	0.000217425	0.000678728	0.000438684	3.21069e-05	6.45515e-05	0.000228258	0.000361484	0.000255117	0.000215216	0.000257998	0	0.0002695	0.000545221	0.00019709	0.000184213	8.92751e-05	Bacteria	Bacteroidota	Bacteroidia	Flavobacteriales	Flavobacteriaceae	NA	NA
ASV_740	0.000151234	6.55222e-05	0.000338066	4.26094e-05	0.00107991	0	0.00020119	2.918e-05	0.000644613	0.000604254	0.000658979	0	0	3.98804e-05	0	9.68273e-05	0.00027391	0	0.000255117	0.000807059	0.000386997	0	0.000231	9.62155e-05	0.000427028	0.000322373	0.000833234	Bacteria	Fibrobacterota	Chitinivibrionia	Chitinivibrionales	Chitinivibrionaceae	possible genus 03	NA
ASV_741	0.000151234	9.82833e-05	0.000211291	0	0.000196348	3.61219e-05	0	8.75401e-05	0.000234405	0.000120851	0.000131796	9.31822e-05	0.000117022	0	3.21069e-05	9.68273e-05	0.00054782	0.000271113	0.00104881	0.000107608	0.00167699	0	0.000154	0.000224503	0.000656965	9.21065e-05	0.000476134	Bacteria	Proteobacteria	Gammaproteobacteria	Gammaproteobacteria Incertae Sedis	Unknown Family	NA	NA
ASV_743	3.78086e-05	9.82833e-05	0.000169033	8.52188e-05	0.000147261	0	0.000114966	8.75401e-05	0.000410208	0	0.000527183	0	0.000117022	0.000199402	6.42137e-05	3.22758e-05	0.000502168	0.000542226	0.00102047	0.000376628	0.000902993	5.35189e-05	0.000385	0.000224503	0.000459876	0	0.000476134	Bacteria	Proteobacteria	Gammaproteobacteria	Gammaproteobacteria Incertae Sedis	Unknown Family	NA	NA
ASV_744	0.000567129	0.000753505	0.000338066	0	0.000441783	3.61219e-05	0.000546087	0.000466881	0.000234405	0	9.88468e-05	0.0008697	0.000889367	0.000159521	0	3.22758e-05	0.000182607	0.000225927	5.66926e-05	0	3.22497e-05	0	0.000154	0.000320718	6.56965e-05	0	8.92751e-05	Bacteria	Actinobacteriota	Acidimicrobiia	Microtrichales	Microtrichaceae	Sva0996 marine group	NA
ASV_745	0.00026466	0	0.000507099	0	0.00049087	3.61219e-05	0.000344897	2.918e-05	0.000234405	0	9.88468e-05	0	4.68088e-05	0.000438684	0	0.000451861	0.00027391	0.000135556	0.000680311	0.000322824	0.000612745	0	0.0002695	0.000160359	0.000722662	4.60532e-05	0.000892751	Bacteria	Verrucomicrobiota	Kiritimatiellae	WCHB1-41	NA	NA	NA
ASV_746	0	0	0	0.000894797	0	0.00169773	0	0	0	0.000644538	3.29489e-05	3.10607e-05	0	0.000159521	0.00105953	0.000193655	4.56517e-05	4.51855e-05	2.83463e-05	0.000807059	6.44995e-05	0.00139149	0	3.20718e-05	3.28483e-05	0.00110528	8.92751e-05	Bacteria	Actinobacteriota	Acidimicrobiia	Actinomarinales	Actinomarinaceae	Candidatus Actinomarina	NA
ASV_747	0.000718364	0.0005897	8.45166e-05	4.26094e-05	0	0	0.00100595	0.000700321	0.000117202	0	6.58979e-05	0.00043485	0.000468088	0.000159521	0	6.45515e-05	0.000136955	0.000316298	2.83463e-05	0	6.44995e-05	0	0.0004235	0.000898012	6.56965e-05	0	0.000119033	Bacteria	Proteobacteria	Gammaproteobacteria	Steroidobacterales	Woeseiaceae	Woeseia	NA
ASV_748	0.000529321	0.000655222	0.000887424	0	0.000589044	3.61219e-05	0.000114966	0.00011672	0.000175804	0	0.000197694	0.000807579	0.000725537	0.000558325	9.63206e-05	0.00100055	4.56517e-05	0	0	0	0	0	0.0001155	6.41437e-05	6.56965e-05	4.60532e-05	2.97584e-05	Bacteria	Patescibacteria	Parcubacteria	Candidatus Yonathbacteria	NA	NA	NA
ASV_749	3.78086e-05	3.27611e-05	0.000422583	0	0.000441783	0	0	0	8.79018e-05	8.05672e-05	0.000230643	3.10607e-05	0	0.000239282	3.21069e-05	0.00022593	0.000365213	0.000451855	0.00127558	0.000215216	0.00109649	0	7.70001e-05	0.000128287	0.000525572	9.21065e-05	0.000892751	Bacteria	Bacteroidota	Bacteroidia	Flavobacteriales	Flavobacteriaceae	Ulvibacter	NA
ASV_750	0	0	4.22583e-05	0.00106523	0	0.0011559	2.87414e-05	0	2.93006e-05	0.000604254	0	3.10607e-05	0	0	0.00163745	0.000129103	0	0	0	0.000807059	6.44995e-05	0.00192668	3.85e-05	0	0	0.000828958	0	Bacteria	Proteobacteria	Alphaproteobacteria	Rhodobacterales	Rhodobacteraceae	Planktomarina	NA
ASV_752	0.000415895	0.000360372	0.000338066	0	0.000589044	0	0.000114966	0.00023344	0.000351607	0	0.000428336	0.000155304	9.36176e-05	0.000239282	0	0.00022593	0.000182607	0.000361484	0.000481887	0	0.000419247	0	0.000500501	0.000288647	0.000722662	4.60532e-05	0.000416617	Bacteria	Proteobacteria	Gammaproteobacteria	Gammaproteobacteria Incertae Sedis	Unknown Family	NA	NA
ASV_753	0.000378086	0.000196567	0.000549358	0	0.000687218	0	0.000344897	0.0002918	0.000322307	8.05672e-05	0.000494234	0	0.000234044	0.000279163	6.42137e-05	0.000161379	0.000593472	0.000361484	0.000340155	0.000215216	0.000290248	0	0.000231	0.000256575	0.000361331	0	0.000416617	Bacteria	Bacteroidota	Bacteroidia	Flavobacteriales	Cryomorphaceae	NA	NA
ASV_757	0.000642746	0.000393133	0.000971941	0	0.000785392	0	0.000287414	0.00020426	0.000263705	0	0.00029654	0.000217425	0.000351066	0.000518445	0	0.000193655	4.56517e-05	4.51855e-05	0.000198424	0	0.000193498	0	0.000231	0.000288647	0.000394179	0	0.000416617	Bacteria	Verrucomicrobiota	Kiritimatiellae	Kiritimatiellales	Kiritimatiellaceae	R76-B128	NA
ASV_758	0.000302469	6.55222e-05	8.45166e-05	0	0.000147261	0	5.74828e-05	8.75401e-05	0.000263705	0	0.000263591	0.000124243	0.000163831	0.000279163	0	3.22758e-05	0.000867382	0.000225927	0.000935427	5.38039e-05	0.00154799	0	0.0001925	0.000160359	0.000525572	9.21065e-05	0.000297584	Bacteria	Proteobacteria	Gammaproteobacteria	Gammaproteobacteria Incertae Sedis	Unknown Family	NA	NA
ASV_759	3.78086e-05	0	8.45166e-05	8.52188e-05	0.000294522	0.00018061	8.62242e-05	0.00011672	0.000586012	0.00124879	0.000560132	0.000186364	0	0.000279163	0.000160534	0.00148469	0	4.51855e-05	8.50388e-05	0.000215216	6.44995e-05	0.000107038	7.70001e-05	3.20718e-05	9.85448e-05	0.000598692	0.000416617	Bacteria	Proteobacteria	Gammaproteobacteria	Pseudomonadales	Saccharospirillaceae	NA	NA
ASV_760	0	3.27611e-05	0.000380325	4.26094e-05	0.000196348	0.000108366	2.87414e-05	5.83601e-05	0.000703214	0.000281985	0.00105437	0.000124243	9.36176e-05	0.000518445	9.63206e-05	0.000290482	0	0	0.00045354	0.000538039	0.000386997	0	0.0001155	6.41437e-05	0.000328483	0.000921065	0.000297584	Bacteria	Proteobacteria	Gammaproteobacteria	Enterobacterales	Psychromonadaceae	Psychromonas	NA
ASV_761	0.000340278	6.55222e-05	0.000338066	4.26094e-05	0.000932653	0	0.000172448	2.918e-05	0.00046881	0.000120851	0.000593081	6.21214e-05	4.68088e-05	0.000598205	3.21069e-05	0.000871446	4.56517e-05	4.51855e-05	0.000396848	5.38039e-05	0.000161249	0	0.0001925	0	0.000624117	0.000230266	0.000535651	Bacteria	Proteobacteria	Gammaproteobacteria	Pseudomonadales	OM182 clade	NA	NA
ASV_762	0.000113426	6.55222e-05	0.000126775	4.26094e-05	0.000245435	0	0.000287414	0.00026262	0.000380908	0.000322269	0.000428336	9.31822e-05	9.36176e-05	0.000279163	0	0.00022593	0.000410865	0.000135556	0.000538579	0.000107608	0.000515996	0	0.000462	0.000256575	0.000361331	0.000184213	0.000803476	Bacteria	Desulfobacterota	Desulfobulbia	Desulfobulbales	Desulfobulbaceae	NA	NA
ASV_763	3.78086e-05	0	0.000169033	0.00110784	4.9087e-05	0.00108366	2.87414e-05	0	2.93006e-05	0.00132936	0	9.31822e-05	0	3.98804e-05	0.000642137	3.22758e-05	4.56517e-05	0	8.50388e-05	0.0013451	6.44995e-05	0.00107038	3.85e-05	3.20718e-05	0	0.000921065	0.000119033	Bacteria	Bacteroidota	Bacteroidia	Flavobacteriales	NS9 marine group	NA	NA
ASV_764	0	0	0	0.00106523	0	0.00155324	0	0	2.93006e-05	0.000805672	0	0	0	0	0.00150902	6.45515e-05	0	0	0	0.000645647	3.22497e-05	0.00160557	0	0	0	0.000828958	0	Bacteria	Bacteroidota	Bacteroidia	Flavobacteriales	Flavobacteriaceae	NS4 marine group	NA
ASV_765	0.000226852	0.000458655	0.000507099	0	0.000245435	0	0.000459863	0.000379341	0.000146503	0	6.58979e-05	0.000900761	0.000538301	0.000159521	0	0.000193655	0.000228258	0.000180742	8.50388e-05	0	0.000225748	0	0.000385	0.00035279	0.000394179	0	0.000327342	Bacteria	Gemmatimonadota	BD2-11 terrestrial group	NA	NA	NA	NA
ASV_767	3.78086e-05	6.55222e-05	0.000169033	4.26094e-05	0.000196348	3.61219e-05	0.000229931	5.83601e-05	0.000293006	8.05672e-05	0.000395387	3.10607e-05	0	7.97607e-05	6.42137e-05	3.22758e-05	0.00054782	0.000225927	0.00130393	0.000215216	0.00135449	0	0.0002695	0.000128287	0.000328483	4.60532e-05	0.000416617	Bacteria	Proteobacteria	Gammaproteobacteria	Gammaproteobacteria Incertae Sedis	Unknown Family	NA	NA
ASV_768	0	3.27611e-05	0	0.000639141	9.8174e-05	0.000939171	2.87414e-05	0	5.86012e-05	0.000845956	6.58979e-05	3.10607e-05	7.02132e-05	0.000119641	0.00131638	0.000161379	4.56517e-05	0	2.83463e-05	0.000914667	3.22497e-05	0.00107038	3.85e-05	3.20718e-05	3.28483e-05	0.00124344	0.000148792	Bacteria	Bacteroidota	Bacteroidia	Flavobacteriales	Flavobacteriaceae	NA	NA
ASV_769	0	0	0.000126775	4.26094e-05	4.9087e-05	0	0	2.918e-05	0.000527411	0.000161134	0.000230643	0	0	0.000159521	3.21069e-05	0.000516412	0.000319562	4.51855e-05	0.000907081	0.00107608	0.00161249	0.000107038	3.85e-05	3.20718e-05	0.000492724	0.000230266	0.000238067	Bacteria	Verrucomicrobiota	Verrucomicrobiae	Verrucomicrobiales	Rubritaleaceae	Rubritalea	NA
ASV_770	0.000831789	0.000655222	0.000126775	0	0	0	0.000574828	0.000583601	0.000117202	4.02836e-05	0.000164745	0.000559093	0.000912772	0.000279163	0	0.000161379	9.13034e-05	0.000225927	0	0	6.44995e-05	0	0.0002695	0.000320718	0.00019709	0	2.97584e-05	Bacteria	Proteobacteria	Gammaproteobacteria	Thiotrichales	Thiotrichaceae	Cocleimonas	NA
ASV_771	0.000415895	0.000393133	0.000295808	0	0.000245435	0	0.000431121	0.000496061	0.000293006	4.02836e-05	0.000329489	0.00043485	0.000444684	0.000159521	0	0.00022593	0.00027391	0.000451855	0.000141731	5.38039e-05	6.44995e-05	0	0.0003465	0.000449006	0.000328483	0	0.000238067	Bacteria	Proteobacteria	Gammaproteobacteria	Pseudomonadales	Halieaceae	Halioglobus	NA
ASV_772	0.00026466	0.000262089	4.22583e-05	0	0	0	0.000114966	0.00026262	0.000205104	0	0.000131796	0.000124243	0.000187235	0.000319043	0	0	0.000136955	0.00347928	0.000425194	5.38039e-05	9.67492e-05	0	0.000231	0.000641437	0.000295634	4.60532e-05	5.95167e-05	Bacteria	Desulfobacterota	Desulfobulbia	Desulfobulbales	Desulfocapsaceae	NA	NA
ASV_773	7.56172e-05	3.27611e-05	0.000338066	0.000553922	0.000392696	0.000397341	0	2.918e-05	8.79018e-05	0.000845956	9.88468e-05	0.000124243	9.36176e-05	0.000358923	0.000385282	0.000871446	0	0	5.66926e-05	0.00123749	3.22497e-05	0.000321113	0	3.20718e-05	3.28483e-05	0.00151976	8.92751e-05	Bacteria	Proteobacteria	Gammaproteobacteria	Enterobacterales	Shewanellaceae	Psychrobium	NA
ASV_774	0.00026466	0.000556939	0.00025355	0	0.000147261	0	0.000373638	0.000700321	0.000117202	0	0.000164745	0.000993943	0.000772345	0.000358923	0	0.000193655	0.000228258	0.000135556	0	0	3.22497e-05	0	0.0002695	0.000449006	0.000164241	4.60532e-05	2.97584e-05	Bacteria	Proteobacteria	Gammaproteobacteria	Steroidobacterales	Woeseiaceae	Woeseia	NA
ASV_775	0.00026466	0.000163806	0.000295808	0	0.000196348	0	0.000373638	0.000496061	0.000234405	0	0.000263591	0.000155304	0.000514897	0.000159521	0	9.68273e-05	0.00054782	0.000271113	0.000255117	0	0.000451496	0	0.000500501	0.000416934	0.000361331	0	0.000446375	Bacteria	Verrucomicrobiota	Verrucomicrobiae	Opitutales	NA	NA	NA
ASV_776	0.000226852	9.82833e-05	8.45166e-05	0	9.8174e-05	0	0.000747277	0.0010213	0.00102552	0	0.00125206	0.000124243	0.000117022	7.97607e-05	3.21069e-05	3.22758e-05	0.00027391	0.000271113	5.66926e-05	0.000107608	9.67492e-05	0	0.000231	0.000160359	0.000131393	4.60532e-05	2.97584e-05	Bacteria	Bacteroidota	Bacteroidia	Bacteroidales	Marinifilaceae	Marinifilum	NA
ASV_777	0.000226852	0.000196567	8.45166e-05	0	4.9087e-05	0	8.62242e-05	0.00026262	0.000146503	0	6.58979e-05	0	0.000257448	0.000159521	0	0	0.0012326	0.00112964	0.00076535	0	0.000483746	0	0.000577501	0.000801796	0.00019709	4.60532e-05	0.00017855	Bacteria	Proteobacteria	Gammaproteobacteria	Steroidobacterales	Woeseiaceae	Woeseia	NA
ASV_778	0.000189043	0	0.00025355	4.26094e-05	0.00103083	3.61219e-05	0	2.918e-05	2.93006e-05	0.000161134	0.000131796	0.000124243	0	0.000358923	0.000192641	0.00361489	4.56517e-05	0	2.83463e-05	0	3.22497e-05	0	0.000154	0	0.000131393	0.000230266	0.000148792	Bacteria	Proteobacteria	Alphaproteobacteria	Rhizobiales	Devosiaceae	Devosia	NA
ASV_779	0.000113426	0.000262089	8.45166e-05	4.26094e-05	0	0	0.000977208	0.000612781	0.00117202	8.05672e-05	0.000691928	0.000403789	0.00021064	0.000159521	9.63206e-05	0.000129103	9.13034e-05	4.51855e-05	0.000198424	5.38039e-05	6.44995e-05	5.35189e-05	0.0001925	0.000160359	0.00019709	4.60532e-05	0	Bacteria	Bacteroidota	Bacteroidia	Bacteroidales	Marinifilaceae	Marinifilum	NA
ASV_780	3.78086e-05	0	4.22583e-05	0.00140611	0	0.00187834	0	0	2.93006e-05	0.00100709	0	0	0	3.98804e-05	0.00105953	0.00022593	0	4.51855e-05	2.83463e-05	0.000322824	0	0.0011239	3.85e-05	0	0	0.000506586	2.97584e-05	Bacteria	Bacteroidota	Bacteroidia	Flavobacteriales	NS9 marine group	NA	NA
ASV_781	0.000567129	0.000327611	0.000338066	0	4.9087e-05	0	0.000661053	0.000379341	8.79018e-05	0.000120851	0.000164745	0.000559093	0.000234044	0.000159521	6.42137e-05	0.00022593	0.000182607	0.00108445	0.000141731	0	0.000128999	0	0.0002695	0.000577293	0.00019709	0	0.000148792	Bacteria	Proteobacteria	Gammaproteobacteria	Thiotrichales	Thiotrichaceae	NA	NA
ASV_782	0.000529321	0.00029485	0.00025355	4.26094e-05	0.000147261	0	0.000287414	0.00035016	0.000234405	4.02836e-05	0.000263591	0.000124243	0.000117022	0.000159521	3.21069e-05	0	0.000365213	0.00167186	0.00022677	0.000215216	9.67492e-05	0	0.000385	0.000930083	0.000164241	9.21065e-05	8.92751e-05	Bacteria	Bacteroidota	Bacteroidia	Cytophagales	Cyclobacteriaceae	NA	NA
ASV_783	0.000491512	0.000491417	4.22583e-05	0	0	0	0.000574828	0.000729501	8.79018e-05	0	0.000263591	0.000496972	0.000351066	0.000279163	0	9.68273e-05	0.000502168	0.000451855	0.000113385	0	9.67492e-05	0	0.000385	0.000641437	9.85448e-05	0	0.000208309	Bacteria	Actinobacteriota	Acidimicrobiia	Actinomarinales	NA	NA	NA
ASV_784	0.000113426	6.55222e-05	0.00025355	4.26094e-05	0.000343609	3.61219e-05	0.000143707	5.83601e-05	0.000234405	8.05672e-05	0.00029654	0	0.000140426	0.000199402	0	9.68273e-05	0.000365213	0.000316298	0.000737003	0.000107608	0.00109649	0	0.000154	0.000192431	0.000656965	9.21065e-05	0.000743959	Bacteria	Proteobacteria	Gammaproteobacteria	Gammaproteobacteria Incertae Sedis	Unknown Family	NA	NA
ASV_786	0.000491512	0.000393133	0.000380325	0	0.000392696	3.61219e-05	0.000258673	0.000554421	0.000205104	4.02836e-05	0.00029654	0.00108713	0.000561706	0.000159521	0	0.000129103	0.000136955	0.000180742	2.83463e-05	0	6.44995e-05	0	0.0002695	0.000513149	0.000131393	0	2.97584e-05	Bacteria	Actinobacteriota	Acidimicrobiia	Microtrichales	Microtrichaceae	Sva0996 marine group	NA
ASV_787	0.000113426	0.000229328	0.000422583	0	0.000736305	0	2.87414e-05	0.00017508	0.000205104	0.000161134	0.00029654	0.000186364	4.68088e-05	0.000478564	0	0.000871446	0.000136955	9.0371e-05	0.000255117	0.000645647	0.000161249	0	0.000308	0.000160359	0.00075551	0.00013816	0.000416617	Bacteria	Bdellovibrionota	Bdellovibrionia	Bacteriovoracales	Bacteriovoracaceae	Peredibacter	NA
ASV_788	3.78086e-05	9.82833e-05	0.000169033	0	9.8174e-05	0	0.000172448	5.83601e-05	0.000205104	0	0.000131796	6.21214e-05	7.02132e-05	0.000119641	0	6.45515e-05	0.000639123	0.000361484	0.000963773	0.000107608	0.00103199	0	0.000654501	0.000160359	0.000656965	0	0.000654684	Bacteria	Proteobacteria	Gammaproteobacteria	Gammaproteobacteria Incertae Sedis	Unknown Family	NA	NA
ASV_789	0.000529321	0.000524178	0.000295808	0	0.000147261	7.22439e-05	0.00060357	0.00032098	0.000117202	4.02836e-05	0.000197694	0.000931822	0.000538301	0.000358923	6.42137e-05	0.000258206	0.000228258	4.51855e-05	5.66926e-05	0	9.67492e-05	5.35189e-05	0.0001925	0.000256575	0.00019709	0	0.000119033	Bacteria	Proteobacteria	Gammaproteobacteria	Pseudomonadales	Halieaceae	Halioglobus	NA
ASV_790	0.000793981	0.00029485	0.000633874	0	0.00049087	3.61219e-05	2.87414e-05	0.00017508	0.000117202	0	3.29489e-05	0.000372729	0.00114682	0.000478564	6.42137e-05	0.00083917	9.13034e-05	9.0371e-05	0	5.38039e-05	0.000128999	0	3.85e-05	0.000160359	6.56965e-05	4.60532e-05	0.000119033	Bacteria	Planctomycetota	Planctomycetes	Planctomycetales	Gimesiaceae	NA	NA
ASV_791	0.000642746	0.000786267	0.000211291	0	4.9087e-05	7.22439e-05	0.000258673	0.000671141	8.79018e-05	8.05672e-05	0	0.000931822	0.000725537	0.000199402	3.21069e-05	3.22758e-05	0.000136955	0.000225927	2.83463e-05	0	3.22497e-05	0	0.000308	0.000320718	0.000131393	9.21065e-05	8.92751e-05	Bacteria	Actinobacteriota	Acidimicrobiia	Microtrichales	Microtrichaceae	NA	NA
ASV_792	0.000378086	0.00029485	0	0	0	0	0.000258673	0.00035016	5.86012e-05	0	6.58979e-05	0.000559093	0.00037447	0.000199402	0	3.22758e-05	0.00054782	0.00153631	0.000425194	5.38039e-05	0.000161249	0	0.000539001	0.000609365	9.85448e-05	4.60532e-05	8.92751e-05	Bacteria	Proteobacteria	Gammaproteobacteria	Enterobacterales	Kangiellaceae	NA	NA
ASV_793	0.000340278	0.000229328	0.000169033	0	0.000147261	0	0.00040238	0.000466881	0.000117202	4.02836e-05	0.000197694	0.000559093	0.000234044	0.000159521	0	3.22758e-05	0.000958685	0.000813339	0.000255117	0	0.000225748	0	0.0004235	0.000545221	0.000164241	0	0.00017855	Bacteria	Actinobacteriota	Acidimicrobiia	Actinomarinales	NA	NA	NA
ASV_794	0.000113426	6.55222e-05	0.000338066	0.000127828	0.000687218	3.61219e-05	0.000114966	5.83601e-05	0.000175804	0.00044312	0.000230643	0	0	0.000478564	0.000160534	0.00180744	9.13034e-05	4.51855e-05	0.00022677	0.00102227	9.67492e-05	5.35189e-05	3.85e-05	3.20718e-05	0.000229938	0.000460532	0.000119033	Bacteria	Verrucomicrobiota	Lentisphaeria	Lentisphaerales	Lentisphaeraceae	Lentisphaera	NA
ASV_795	3.78086e-05	0	0.000507099	0	0.000883566	0	0.000114966	5.83601e-05	0.000586012	0	0.000724876	9.31822e-05	2.34044e-05	0.000757727	3.21069e-05	0.00129103	0	4.51855e-05	0.000425194	0.000215216	0.000161249	5.35189e-05	3.85e-05	0	0.00019709	0.000368426	0.000208309	Bacteria	Proteobacteria	Gammaproteobacteria	Enterobacterales	Colwelliaceae	Colwellia	NA
ASV_796	0	6.55222e-05	0	0.000639141	0	0.00104754	2.87414e-05	0	0	0.000886239	3.29489e-05	0	0	0	0.00154113	0.000129103	0	0	2.83463e-05	0.000753255	0	0.00155205	3.85e-05	6.41437e-05	3.28483e-05	0.000967118	0	Bacteria	Bacteroidota	Bacteroidia	Flavobacteriales	Flavobacteriaceae	NS5 marine group	NA
ASV_797	0.000453703	0.000262089	8.45166e-05	0	0.000245435	3.61219e-05	0.000143707	0.00011672	0.000263705	0	0.000263591	0.000124243	7.02132e-05	0.000159521	0	0.000161379	0.000502168	0.00090371	0.000538579	0	0.000612745	0	0.0004235	0.000449006	0.000262786	4.60532e-05	0.000505892	Bacteria	Proteobacteria	Gammaproteobacteria	Gammaproteobacteria Incertae Sedis	Unknown Family	NA	NA
ASV_798	0.000302469	0.000163806	0.00025355	0	4.9087e-05	0	0.000143707	5.83601e-05	0.00049811	0	0.000263591	0.000248486	0	0.000239282	0	0.00022593	0.000730427	0.00049704	0.000623618	0	0.000580495	0	0.000154	0.000192431	0.000854055	9.21065e-05	0.0003571	Bacteria	Chloroflexi	Anaerolineae	Caldilineales	Caldilineaceae	NA	NA
ASV_799	0.000189043	0.000360372	0.000422583	0	0.000147261	0.000108366	0.00060357	0.00020426	0.000234405	4.02836e-05	0.000164745	0.000807579	0.000397875	0.000677966	3.21069e-05	0	0.000365213	0.000135556	0.000198424	0.000161412	0.000290248	0	0.0001925	9.62155e-05	0.000328483	9.21065e-05	0.000148792	Bacteria	Bacteroidota	Bacteroidia	Flavobacteriales	Flavobacteriaceae	Aquibacter	NA
ASV_800	0.000189043	0.000327611	0.000338066	0	0.000147261	0	0.000890984	0.000583601	0.000205104	4.02836e-05	0.00029654	0.000590154	0.000257448	0.000239282	3.21069e-05	9.68273e-05	0.000502168	0.00049704	8.50388e-05	0	6.44995e-05	0	0.000308	0.000384862	0.000164241	0	0.000119033	Bacteria	Actinobacteriota	Acidimicrobiia	Actinomarinales	NA	NA	NA
ASV_801	0	0	4.22583e-05	0.0013635	0.000147261	0.00184222	0	0	2.93006e-05	0.000604254	0	0	2.34044e-05	0	0.000963206	0.000193655	0	4.51855e-05	2.83463e-05	0.000376628	0	0.00128445	7.70001e-05	0	0	0.000644745	0	Bacteria	Proteobacteria	Alphaproteobacteria	Defluviicoccales	NA	NA	NA
ASV_802	0	0	0	0.00115045	0	0.00176998	0	0	2.93006e-05	0.000805672	0	0	0	0	0.00118795	3.22758e-05	0	0	0	0.000699451	0	0.00139149	3.85e-05	0	0	0.000644745	0	Bacteria	Bacteroidota	Bacteroidia	Flavobacteriales	NS9 marine group	NA	NA
ASV_803	0.000756172	0.000229328	0.000295808	8.52188e-05	0.000294522	0	0.000373638	0.00023344	0.000175804	8.05672e-05	6.58979e-05	0.000559093	0.000561706	0.000398804	0	6.45515e-05	0.000228258	0.000451855	0.000255117	0.00026902	9.67492e-05	0	0.0003465	0.000288647	0.000131393	9.21065e-05	0.000148792	Bacteria	Bacteroidota	Bacteroidia	Flavobacteriales	Flavobacteriaceae	Sediminicola	luteus
ASV_804	0.000151234	0.00029485	0.000380325	0	0.000196348	0	0.000344897	0.0001459	0.000380908	8.05672e-05	0.000164745	0	0.000117022	0.000358923	3.21069e-05	6.45515e-05	0.000730427	0.000858524	0.000311809	0.000161412	0.000483746	0	0.000154	0.000160359	0.000656965	0.00013816	0.0003571	Bacteria	Verrucomicrobiota	Verrucomicrobiae	Verrucomicrobiales	Rubritaleaceae	Roseibacillus	NA
ASV_805	3.78086e-05	0	0	0.00166177	0	0.00108366	0	0	0	0.00100709	0	3.10607e-05	0	0	0.000898992	3.22758e-05	4.56517e-05	0	2.83463e-05	0.000699451	0	0.00101686	0	3.20718e-05	3.28483e-05	0.00124344	0	Bacteria	Proteobacteria	Gammaproteobacteria	Pseudomonadales	Nitrincolaceae	NA	NA
ASV_806	3.78086e-05	0	8.45166e-05	4.26094e-05	0	3.61219e-05	0	0	0.000908318	0.000765388	0.000889621	0.000124243	0	0.000358923	0	0.000419585	9.13034e-05	0	0.000680311	5.38039e-05	0.000548246	5.35189e-05	3.85e-05	3.20718e-05	0.000492724	0	0.000535651	Bacteria	Proteobacteria	Gammaproteobacteria	Enterobacterales	Shewanellaceae	Shewanella	NA
ASV_807	0.000642746	0.000393133	0.00025355	0	0.000147261	0	0.000373638	0.00026262	5.86012e-05	0	9.88468e-05	0.000590154	0.000351066	0.000159521	0	6.45515e-05	0.00082173	0.000948895	0.000170078	0	0.000225748	0	0.0003465	0.000384862	9.85448e-05	0	0.00017855	Bacteria	Actinobacteriota	Acidimicrobiia	Microtrichales	Ilumatobacteraceae	Ilumatobacter	nonamiensis
ASV_808	0.000340278	6.55222e-05	0.000338066	0	0.000638131	0	0.00040238	0.00032098	0.00134783	0	0.000988468	0.000124243	0.00021064	0.000279163	0	0.000516412	0	4.51855e-05	2.83463e-05	0	3.22497e-05	0	0	6.41437e-05	0.00019709	0	0.000208309	Bacteria	Proteobacteria	Gammaproteobacteria	Pseudomonadales	Nitrincolaceae	Motiliproteus	NA
ASV_809	0.000302469	0.000458655	0.000422583	4.26094e-05	0.000539957	7.22439e-05	0.000258673	0.00023344	0.000117202	8.05672e-05	0.000197694	0.000372729	0.000327662	0.000358923	3.21069e-05	0.00022593	0	0.000135556	0.000368502	0.000322824	0.000322497	0	0.0001155	0.000288647	0.000328483	0.000230266	0.000297584	Bacteria	Planctomycetota	Planctomycetes	Planctomycetales	Rubinisphaeraceae	Fuerstia	NA
ASV_810	0.000151234	0	0.00025355	0	0.000245435	0	0.000258673	8.75401e-05	0.000820417	0	0.000724876	0.000217425	2.34044e-05	0.000159521	0	0.000355033	0.000228258	4.51855e-05	0.000340155	0.000107608	0.000354747	0	0.000154	0.000128287	0.000854055	0	0.000654684	Bacteria	Bacteroidota	Bacteroidia	Bacteroidales	Bacteroidetes BD2-2	NA	NA
ASV_811	0.000151234	0.000131044	0.000295808	0	0.000343609	0	0.000114966	0	0.000644613	0.000281985	0.000329489	0	2.34044e-05	0.000159521	0	3.22758e-05	9.13034e-05	0	0.000368502	0.000484235	0.000548246	0	0.0001925	0.000192431	0.000821207	0	0.00116058	Bacteria	Verrucomicrobiota	Kiritimatiellae	Kiritimatiellales	Kiritimatiellaceae	R76-B128	NA
ASV_813	0.000529321	0.000491417	0.000211291	0	9.8174e-05	3.61219e-05	0.000287414	0.000379341	0.000146503	0	6.58979e-05	0.000776518	0.000538301	0.000319043	0	0.000290482	9.13034e-05	0.000271113	8.50388e-05	0	0.000257998	0	0.0003465	0.000416934	0.000229938	0	0.00017855	Bacteria	Gemmatimonadota	BD2-11 terrestrial group	NA	NA	NA	NA
ASV_814	0.000491512	0.000458655	0.00025355	4.26094e-05	0.000245435	7.22439e-05	0.00040238	0.00032098	0.000293006	0	0.000230643	0.000372729	0.000187235	0.000199402	3.21069e-05	0.000193655	0.000319562	0.000406669	0.00022677	0.000322824	0.000451496	0	0.0001925	0.000128287	0.000164241	0.000230266	0.000238067	Bacteria	Desulfobacterota	Desulfobulbia	Desulfobulbales	Desulfocapsaceae	Desulforhopalus	NA
ASV_815	0.000378086	0.000491417	0.000169033	0	0	0	0.000229931	0.000496061	0.000293006	4.02836e-05	0.00029654	0.000403789	0.000397875	0.000119641	0	3.22758e-05	0.000410865	0.000271113	8.50388e-05	0.000107608	0.000128999	5.35189e-05	0.000539001	0.00086594	0.000164241	0	0.000208309	Bacteria	Proteobacteria	Gammaproteobacteria	Steroidobacterales	Woeseiaceae	Woeseia	NA
ASV_816	0.000340278	0.000491417	0.000295808	0	0.000294522	0	0.000459863	0.000466881	0.000175804	4.02836e-05	9.88468e-05	0.000124243	0.000936176	0.000119641	0	3.22758e-05	0.000456517	0.000406669	8.50388e-05	0	3.22497e-05	0	0.000500501	0.00035279	0.000131393	4.60532e-05	0.000208309	Bacteria	Deferrisomatota	Defferrisomatia	Defferrisomatales	Defferrisomataceae	Deferrisoma	NA
ASV_817	0	0	0	0.00174699	0	0.00130039	0	0	0	0.00108766	0	0	0	0	0.000931099	6.45515e-05	0	0	0	0.000376628	0	0.00123093	0	0	0	0.000967118	0	Bacteria	Proteobacteria	Gammaproteobacteria	Pseudomonadales	Nitrincolaceae	NA	NA
ASV_818	0.000453703	0.000393133	0.000507099	0	0.000294522	0	0.000114966	0.00026262	0.000761815	0	0.000395387	0.000310607	0.000280853	0.000438684	0	0.000355033	9.13034e-05	0.000180742	0.000170078	0	0.000257998	0	0.0002695	0.000288647	0.00019709	4.60532e-05	0.000148792	Bacteria	Proteobacteria	Gammaproteobacteria	Gammaproteobacteria Incertae Sedis	Unknown Family	NA	NA
ASV_819	7.56172e-05	0	0.000380325	4.26094e-05	0.00049087	3.61219e-05	0	2.918e-05	0.000146503	0.000362552	9.88468e-05	0	4.68088e-05	0.000638086	0.000192641	0.000161379	0.000182607	0	0.000708657	0.000753255	0.000580495	0.000160557	0.0001925	6.41437e-05	0.000427028	0.000967118	0.000297584	Bacteria	Bacteroidota	Bacteroidia	Flavobacteriales	Flavobacteriaceae	Lutibacter	holmesii
ASV_820	7.56172e-05	3.27611e-05	0.000422583	4.26094e-05	0.000392696	3.61219e-05	0	2.918e-05	2.93006e-05	4.02836e-05	3.29489e-05	0.000496972	2.34044e-05	0.000598205	0.000160534	0.00345351	0	4.51855e-05	0.000170078	5.38039e-05	0	0.000107038	3.85e-05	0	0	4.60532e-05	5.95167e-05	Bacteria	Proteobacteria	Gammaproteobacteria	Enterobacterales	Colwelliaceae	Colwellia	NA
ASV_821	0.000378086	0.000655222	0.000295808	0	0.000147261	0	0.00020119	0.00023344	0.000293006	0	3.29489e-05	0.000155304	0.000397875	0.000877368	3.21069e-05	0.000580964	0.00027391	0.000271113	0.000311809	0	9.67492e-05	0	0.0002695	0.000224503	0.000262786	9.21065e-05	0.000148792	Bacteria	Planctomycetota	BD7-11	NA	NA	NA	NA
ASV_822	0.000378086	0.000360372	0.000380325	0	0.000638131	0	8.62242e-05	2.918e-05	0.00049811	4.02836e-05	0.000461285	0.000124243	9.36176e-05	0.000358923	6.42137e-05	0.000129103	0.000182607	4.51855e-05	0.000651964	0.000107608	0.000483746	0	0.0002695	0.000256575	0.000492724	0	0.000208309	Bacteria	Proteobacteria	Gammaproteobacteria	Gammaproteobacteria Incertae Sedis	Unknown Family	NA	NA
ASV_823	0.000302469	0.000131044	0.00025355	0	0.000343609	0	0.000114966	0.00011672	0.000146503	0.000120851	0.000197694	0.000372729	0.000608515	0.000478564	6.42137e-05	0.000935997	0.000228258	9.0371e-05	0.000198424	5.38039e-05	0.000161249	0	0.000154	0.00035279	0.000394179	9.21065e-05	0.000208309	Bacteria	Proteobacteria	Gammaproteobacteria	NA	NA	NA	NA
ASV_824	0.000151234	0.000262089	0.000338066	4.26094e-05	0.000196348	0.000144488	0.000143707	0.00017508	0.00046881	0.000201418	0.000164745	9.31822e-05	9.36176e-05	0.000478564	0.000128427	0.000193655	9.13034e-05	9.0371e-05	0.000368502	0.000376628	0.000580495	0	0.000385	0.000384862	0.000295634	0.00013816	0.000386859	Bacteria	Firmicutes	Clostridia	Clostridiales	Clostridiaceae	Clostridium sensu stricto 13	NA
ASV_825	0.000113426	6.55222e-05	0.000295808	0	0.000392696	0	0.000143707	2.918e-05	8.79018e-05	4.02836e-05	0.000329489	0.000745457	0.000234044	0.000917248	6.42137e-05	0.0010651	9.13034e-05	0.000135556	0.000340155	5.38039e-05	0.000354747	0	0.0001925	0.000192431	0.00019709	0	0.00017855	Bacteria	Proteobacteria	Gammaproteobacteria	NA	NA	NA	NA
ASV_826	3.78086e-05	0	0.000126775	0	0.000392696	0	0.000344897	0.00023344	0.00169943	0	0.00224053	0	0	0.000159521	0	0.000290482	0	0	0.000141731	0	9.67492e-05	0	0	0	3.28483e-05	0	0.000119033	Bacteria	Proteobacteria	Gammaproteobacteria	Enterobacterales	Psychromonadaceae	Psychromonas	NA
ASV_827	0	0	0	0.00166177	0	0.00155324	0	0	0	0.000966806	0.000131796	3.10607e-05	0	0	0.000674244	6.45515e-05	0	4.51855e-05	5.66926e-05	0.00026902	0	0.00144501	7.70001e-05	3.20718e-05	0	0.000552639	0	Bacteria	Proteobacteria	Alphaproteobacteria	SAR11 clade	Clade IV	NA	NA
ASV_828	0.000642746	0.000393133	0.00025355	0	0.000147261	0	0.000373638	0.000437701	0.000234405	0	0.000263591	0.00043485	0.000561706	0.000119641	0	0.000322758	0.000136955	0.000225927	5.66926e-05	5.38039e-05	0.000128999	0	0.0003465	0.00035279	0.000262786	0	0.000208309	Bacteria	Proteobacteria	Gammaproteobacteria	Pseudomonadales	Halieaceae	NA	NA
ASV_830	7.56172e-05	0.000262089	0.000169033	0	4.9087e-05	0	0.000172448	0.000437701	0.000146503	4.02836e-05	9.88468e-05	0.000310607	7.02132e-05	0	0	3.22758e-05	0.0014152	0.00108445	0.000340155	5.38039e-05	0.000161249	0	0.000808501	0.000545221	0.000164241	0.00013816	0.000148792	Bacteria	Proteobacteria	Gammaproteobacteria	Steroidobacterales	Woeseiaceae	Woeseia	NA
ASV_831	0.000491512	0.000524178	0.000169033	0	0	0	0.000258673	0.000612781	0.000205104	4.02836e-05	9.88468e-05	0.000217425	0.00037447	0.000119641	0	0.000161379	0.000228258	0.00131038	0.00022677	0.000161412	0.000161249	0	0.0002695	0.000224503	0.00019709	0	0.000208309	Bacteria	Proteobacteria	Gammaproteobacteria	Burkholderiales	Nitrosomonadaceae	Nitrosomonas	NA
ASV_832	0.000340278	0.000196567	0.00025355	0	0.000245435	0	0.000172448	0.00035016	0.000175804	4.02836e-05	9.88468e-05	0.000217425	0.000163831	0.000159521	0	0	0.000502168	0.000542226	0.000708657	0.000161412	0.000838493	0	0.000154	0.000320718	0.000361331	0.00013816	0.000148792	Bacteria	Bacteroidota	Bacteroidia	Cytophagales	Cyclobacteriaceae	NA	NA
ASV_833	0.000189043	3.27611e-05	0	0.000213047	0.000294522	0.00018061	5.74828e-05	0	0.000263705	0.000644538	0.000197694	0.000248486	0.000140426	0.000239282	0.000256855	0.000322758	4.56517e-05	9.0371e-05	0.000283463	0.00118369	0.000290248	0.000214075	3.85e-05	3.20718e-05	0.000328483	0.000828958	0.000327342	Bacteria	Campylobacterota	Campylobacteria	Campylobacterales	Sulfurimonadaceae	Sulfurimonas	NA
ASV_834	0.000151234	6.55222e-05	0.00025355	4.26094e-05	0.000343609	0.000108366	5.74828e-05	2.918e-05	0.000234405	0.000281985	0	0	0.000117022	0.000199402	3.21069e-05	0.000387309	0.00027391	0.000722968	0.000623618	0.000430432	0.000741744	0.000107038	0.000231	0.000128287	0.000262786	0.000460532	0.000386859	Bacteria	Proteobacteria	Alphaproteobacteria	Rhodobacterales	Rhodobacteraceae	Pelagimonas	NA
ASV_836	0.000415895	0.000327611	0.000676133	0	0.000294522	0	5.74828e-05	0.00023344	0.000322307	0	0.000197694	0.000403789	0.000538301	0.000478564	0	0.000290482	0.000228258	0	0.000198424	5.38039e-05	0.000354747	0	0.0001925	0.000513149	9.85448e-05	4.60532e-05	0.000148792	Bacteria	Verrucomicrobiota	Verrucomicrobiae	Verrucomicrobiales	DEV007	NA	NA
ASV_837	0.000340278	0.000393133	0.000126775	0	4.9087e-05	0	0.000373638	0.000496061	0.000205104	0	0.000131796	0.000465911	0.000421279	0.000199402	0	9.68273e-05	0.000365213	0.000135556	5.66926e-05	0	0.000161249	0	0.001001	0.000833868	9.85448e-05	0	2.97584e-05	Bacteria	Nitrospirota	Thermodesulfovibrionia	NA	NA	NA	NA
ASV_838	0.000226852	0.000687983	0.00025355	0	9.8174e-05	0	2.87414e-05	0.0002918	0.000175804	4.02836e-05	9.88468e-05	0.000341668	0.00100639	0.000159521	0	0.000129103	0.000502168	4.51855e-05	0.000170078	0	0.000193498	0	0.0001155	0.000609365	0.000131393	9.21065e-05	0.000327342	Bacteria	Planctomycetota	Planctomycetes	Pirellulales	Pirellulaceae	Bythopirellula	NA
ASV_840	0	0	0	0.00153394	4.9087e-05	0.00140876	0	0	2.93006e-05	0.00132936	0	0	0	3.98804e-05	0.000802671	0.000129103	0	0	2.83463e-05	0.000322824	6.44995e-05	0.000802783	0	0	0	0.000782905	0	Bacteria	Proteobacteria	Alphaproteobacteria	SAR11 clade	Clade I	Clade Ib	NA
ASV_841	0.000529321	0.000622461	8.45166e-05	0	4.9087e-05	0	0.000258673	0.00032098	5.86012e-05	0	0.000230643	9.31822e-05	0.000234044	0.000119641	0	3.22758e-05	0.000410865	0.0018526	8.50388e-05	0	6.44995e-05	0	0.000770001	0.000449006	0.000262786	4.60532e-05	0	Bacteria	Proteobacteria	Gammaproteobacteria	Thiotrichales	Thiotrichaceae	NA	NA
ASV_842	0.000340278	0.000524178	8.45166e-05	0	4.9087e-05	3.61219e-05	0.000344897	0.00032098	0.000146503	4.02836e-05	3.29489e-05	0.000465911	0.000444684	3.98804e-05	3.21069e-05	9.68273e-05	0.000365213	0.000587411	0.000255117	0	0.000225748	0	0.000539001	0.000481078	0.000262786	4.60532e-05	0.000208309	Bacteria	Proteobacteria	Gammaproteobacteria	Pseudomonadales	Halieaceae	Halioglobus	NA
ASV_843	0.000340278	0.00029485	4.22583e-05	0	0	0	0.000517345	0.000846221	0.000146503	0	9.88468e-05	0.000590154	0.000327662	0.000119641	0	3.22758e-05	0.000182607	4.51855e-05	5.66926e-05	0	9.67492e-05	0	0.000539001	0.000898012	0.000328483	4.60532e-05	0.00017855	Bacteria	Nitrospirota	Thermodesulfovibrionia	NA	NA	NA	NA
ASV_844	3.78086e-05	6.55222e-05	0.00025355	0.000170438	0.000638131	7.22439e-05	8.62242e-05	2.918e-05	0.000205104	0.000281985	0.000131796	3.10607e-05	2.34044e-05	0.000837488	0.000288962	0.00164606	0	0	5.66926e-05	0.0013989	3.22497e-05	0.000107038	0.0001155	6.41437e-05	6.56965e-05	0.000276319	8.92751e-05	Bacteria	Proteobacteria	Alphaproteobacteria	Rickettsiales	Fokiniaceae	MD3-55	NA
ASV_845	0	6.55222e-05	8.45166e-05	0.000553922	0.000147261	0.000614073	2.87414e-05	0	5.86012e-05	0.00044312	9.88468e-05	0.000124243	2.34044e-05	0.000199402	0.00109163	0.000322758	9.13034e-05	9.0371e-05	0.000198424	0.000538039	0.000128999	0.000642226	7.70001e-05	3.20718e-05	9.85448e-05	0.00115133	0.000119033	Bacteria	Proteobacteria	Alphaproteobacteria	Rhodobacterales	Rhodobacteraceae	Sulfitobacter	NA
ASV_846	0	3.27611e-05	4.22583e-05	0.0013635	0	0.00169773	0	2.918e-05	0	0.000845956	3.29489e-05	0	0	0	0.000834778	0.000161379	0	0	0	0.000430432	0	0.0011239	0	0	0	0.000690799	2.97584e-05	Bacteria	Proteobacteria	Gammaproteobacteria	Burkholderiales	Methylophilaceae	OM43 clade	NA
ASV_847	0.000226852	0.000360372	0.000169033	0	9.8174e-05	0	0.000229931	0.000612781	0.000263705	4.02836e-05	0.00029654	0.000217425	0.000187235	7.97607e-05	0	3.22758e-05	0.00054782	0.000316298	8.50388e-05	0	0.000322497	0	0.000731501	0.000545221	0.000427028	0	0.000267825	Bacteria	Actinobacteriota	WCHB1-81	NA	NA	NA	NA
ASV_848	3.78086e-05	0.000163806	0.000464841	0	0.000196348	0	0.000229931	8.75401e-05	0.000322307	4.02836e-05	0.000263591	0.000341668	0.000140426	0.000638086	3.21069e-05	0.000161379	0.000228258	0.000361484	0.000340155	0.000107608	0.000419247	0	0.0001925	0.000192431	0.000656965	0.000276319	0.000327342	Bacteria	Bacteroidota	Bacteroidia	Chitinophagales	Saprospiraceae	NA	NA
ASV_849	0.000453703	0.000458655	0.000549358	4.26094e-05	0.000294522	0	0.000172448	0.00020426	0.000380908	0	0.000593081	0.000279547	0.000257448	0.000358923	0	0	0.000182607	0.000135556	0.000311809	0	0.000225748	0	0.000385	0.000224503	0.000295634	4.60532e-05	0.000208309	Bacteria	Bacteroidota	Rhodothermia	Rhodothermales	Rhodothermaceae	NA	NA
ASV_850	0.000302469	6.55222e-05	0.000126775	0	0	0	0.000258673	0.00017508	0.000146503	0	6.58979e-05	9.31822e-05	0.00021064	0.000279163	0	0.000129103	0.000639123	0.000858524	0.000510233	0	0.000644995	0	0.0004235	0.000769724	0.000295634	4.60532e-05	0.000119033	Bacteria	Planctomycetota	Planctomycetes	Pirellulales	Pirellulaceae	Blastopirellula	NA
ASV_851	7.56172e-05	0	0.000126775	8.52188e-05	0.000883566	0	0	0	0	0.000120851	6.58979e-05	6.21214e-05	2.34044e-05	0.000917248	0.000449496	0.00342123	0	0	0	0	0	0	0	0	0	4.60532e-05	2.97584e-05	Bacteria	Proteobacteria	Gammaproteobacteria	Pseudomonadales	Cellvibrionaceae	Eionea	NA
ASV_852	0	0	0	0.000937407	4.9087e-05	0.000866927	0	0	2.93006e-05	0.000725105	0	3.10607e-05	0	3.98804e-05	0.00122006	3.22758e-05	0	4.51855e-05	0	0.000645647	0	0.00176612	0	0	0	0.00110528	2.97584e-05	Bacteria	Bacteroidota	Bacteroidia	Flavobacteriales	Flavobacteriaceae	NS5 marine group	NA
ASV_853	0.000340278	0.000327611	0.000211291	0	0.000147261	0	0.000431121	0.00032098	0.000117202	0	3.29489e-05	0.000993943	0.000421279	0.000239282	0	9.68273e-05	0.00027391	0.00049704	0.000141731	0	6.44995e-05	0	0.000154	0.000673509	0.000262786	0	8.92751e-05	Bacteria	Proteobacteria	Gammaproteobacteria	Thiotrichales	Thiotrichaceae	Cocleimonas	NA
ASV_854	0.000189043	0.000262089	4.22583e-05	0	9.8174e-05	0	0.000287414	0.00020426	0.000175804	0	3.29489e-05	3.10607e-05	2.34044e-05	3.98804e-05	0	0	0.000913034	0.00108445	0.000538579	0.000161412	0.000548246	0	0.000539001	0.000737652	0.000295634	0	0.000148792	Bacteria	Proteobacteria	Gammaproteobacteria	Steroidobacterales	Woeseiaceae	Woeseia	NA
ASV_856	0	0	0.000126775	0	0.000196348	3.61219e-05	0.000114966	0.00011672	8.79018e-05	8.05672e-05	0.000362438	0	7.02132e-05	3.98804e-05	0	0.00022593	0.00027391	0.000271113	0.00107716	0.000107608	0.00116099	0	0.0001925	6.41437e-05	0.000624117	4.60532e-05	0.000565409	Bacteria	Proteobacteria	Gammaproteobacteria	Pseudomonadales	Halieaceae	Marimicrobium	NA
ASV_857	0	0	4.22583e-05	0.000980016	0	0.000686317	2.87414e-05	0	0	0.000523687	3.29489e-05	0	2.34044e-05	3.98804e-05	0.000770564	3.22758e-05	0	0	0	0.00118369	3.22497e-05	0.00219427	0	0	0	0.00128949	0	Bacteria	Proteobacteria	Gammaproteobacteria	Nitrosococcales	Methylophagaceae	NA	NA
ASV_858	0	0	0	0.00174699	0	0.00155324	0	0	0	0.000845956	0	0	2.34044e-05	0	0.000802671	0	0	0	0	0.000430432	0	0.00123093	0	0	0	0.000690799	0	Bacteria	Proteobacteria	Gammaproteobacteria	Pseudomonadales	Thioglobaceae	SUP05 cluster	NA
ASV_859	0	0	0	0.000894797	4.9087e-05	0.000650195	0	0	0	0.00124879	3.29489e-05	0	2.34044e-05	0	0.00118795	3.22758e-05	0	0	0	0.000753255	0	0.0019802	0	0	0	0.000690799	0	Bacteria	Bacteroidota	Bacteroidia	Flavobacteriales	Flavobacteriaceae	NS5 marine group	NA
ASV_860	0.000604938	0.000655222	4.22583e-05	0	9.8174e-05	7.22439e-05	0.000344897	0.000525241	0.000146503	0	9.88468e-05	0.000683336	0.000819154	0.000199402	0	6.45515e-05	0.000182607	0.000135556	2.83463e-05	5.38039e-05	3.22497e-05	0	0.000385	0.000288647	3.28483e-05	0	8.92751e-05	Bacteria	Proteobacteria	Gammaproteobacteria	Steroidobacterales	Woeseiaceae	Woeseia	NA
ASV_861	0.000302469	0.000327611	8.45166e-05	0	0	0	0.000517345	0.00035016	0.000117202	0	9.88468e-05	0.00043485	0.000631919	3.98804e-05	0	9.68273e-05	0.00082173	0.000632597	0.000113385	5.38039e-05	6.44995e-05	0	0.000308	0.000545221	0.00019709	0	0.000119033	Bacteria	Planctomycetota	Planctomycetes	Pirellulales	Pirellulaceae	Rubripirellula	NA
ASV_862	0.000151234	3.27611e-05	0.000380325	0	9.8174e-05	7.22439e-05	0.000316156	0.00011672	0.000410208	8.05672e-05	0.000263591	0.000124243	0	0.000119641	0	3.22758e-05	0.000684775	0.000316298	0.00076535	5.38039e-05	0.000902993	0	0.000231	0.000128287	0.000229938	0.00013816	0.000386859	Bacteria	Bacteroidota	Bacteroidia	Flavobacteriales	Flavobacteriaceae	Lutimonas	NA
ASV_863	7.56172e-05	6.55222e-05	0.00025355	4.26094e-05	0.000539957	0	8.62242e-05	0.0001459	0.000205104	4.02836e-05	0.000428336	0	7.02132e-05	7.97607e-05	0	3.22758e-05	0.000182607	0.000180742	0.000793696	0.000107608	0.000838493	0	0.0001925	9.62155e-05	0.000656965	9.21065e-05	0.000743959	Bacteria	Proteobacteria	Gammaproteobacteria	Pseudomonadales	Halieaceae	Halioglobus	NA
ASV_864	0.000415895	0.000262089	0.000126775	0	4.9087e-05	0	0.000574828	0.000437701	0.000117202	0	0.000131796	0.000528032	0.000444684	0.000358923	0	9.68273e-05	0.000228258	0.000451855	0.000170078	0	0.000128999	0	0.0004235	0.000513149	0.000229938	4.60532e-05	2.97584e-05	Bacteria	Proteobacteria	Gammaproteobacteria	Thiotrichales	Thiotrichaceae	Cocleimonas	NA
ASV_865	0.000302469	0.000327611	0.000211291	4.26094e-05	0.000147261	7.22439e-05	0.000143707	0.0002918	0.000146503	0.000120851	0.000164745	0.000745457	0.000631919	0.000279163	0	0	0.000228258	0.00049704	0.000198424	5.38039e-05	9.67492e-05	5.35189e-05	0.0001925	0.000416934	0.000131393	0.000230266	0.000148792	Bacteria	Proteobacteria	Gammaproteobacteria	Granulosicoccales	Granulosicoccaceae	Granulosicoccus	NA
ASV_866	0.00026466	0.000131044	0.000126775	0	0.000343609	0	0.000287414	8.75401e-05	0.000146503	8.05672e-05	0.000197694	0.000155304	0.00021064	0.000358923	6.42137e-05	0.000129103	0.000136955	0.000225927	0.000283463	0.000107608	0.000644995	0	0.0004235	0.00035279	0.000459876	4.60532e-05	0.000654684	Bacteria	Proteobacteria	Gammaproteobacteria	Pseudomonadales	Halieaceae	Halioglobus	NA
ASV_867	0.000151234	3.27611e-05	0.000295808	0.000170438	0.000294522	0.000108366	8.62242e-05	5.83601e-05	0.000175804	0.000241702	0.000362438	6.21214e-05	7.02132e-05	0.000319043	9.63206e-05	0.000129103	0.000365213	0.000225927	0.000396848	0.000538039	0.000419247	0	0.0003465	3.20718e-05	0.000427028	0.000184213	0.000743959	Bacteria	Bacteroidota	Bacteroidia	Flavobacteriales	Flavobacteriaceae	Lutibacter	NA
ASV_868	0.000113426	0	0.000464841	0.000213047	0.000932653	0.000108366	0	0	0.000322307	0.000161134	0.000230643	0.000217425	7.02132e-05	0.000478564	0.000288962	0.00122648	0	0	0.00022677	0.000484235	0.000128999	0.000107038	0	3.20718e-05	0.00019709	0.000414479	0.000119033	Bacteria	Proteobacteria	Gammaproteobacteria	Enterobacterales	Psychromonadaceae	Psychromonas	NA
ASV_869	0.000113426	0.000327611	0.000338066	4.26094e-05	0.000147261	0	0.000258673	0.00032098	0.000322307	0.000120851	0.000263591	0.000652275	0.000280853	0.000319043	0	0.000193655	0.000319562	9.0371e-05	0.000170078	0.000161412	0.000128999	0	0.000308	0.00035279	0.000164241	0.000184213	0.000327342	Bacteria	Bacteroidota	Bacteroidia	Flavobacteriales	Flavobacteriaceae	Winogradskyella	NA
ASV_870	0.000945215	0.00088455	8.45166e-05	0	4.9087e-05	0	0.00020119	0.000379341	0	0	0	0.001025	0.000936176	3.98804e-05	3.21069e-05	6.45515e-05	9.13034e-05	9.0371e-05	0	0	3.22497e-05	0	0.0003465	0.000256575	0	0	0	Bacteria	Proteobacteria	Gammaproteobacteria	BD7-8	NA	NA	NA
ASV_871	0.000529321	0.000819028	0	0	0	3.61219e-05	0.00040238	0.000408521	0.000117202	4.02836e-05	0.000164745	0.00043485	0.000397875	7.97607e-05	3.21069e-05	3.22758e-05	0.000319562	0.00049704	5.66926e-05	0	9.67492e-05	0.000107038	0.0003465	0.000609365	0.000131393	0	0.000119033	Bacteria	Proteobacteria	Gammaproteobacteria	Steroidobacterales	Woeseiaceae	Woeseia	NA
ASV_872	0.000340278	0.000556939	0.000126775	0	0	0	0.000114966	0.0002918	0.000175804	0	6.58979e-05	0	0.000117022	3.98804e-05	0	0	0.000593472	0.00149112	0.000255117	0.000107608	0.000290248	0	0.000654501	0.000641437	0.00019709	0	0.000238067	Bacteria	Planctomycetota	Planctomycetes	Pirellulales	Pirellulaceae	Rubripirellula	NA
ASV_873	0.000302469	0.000393133	8.45166e-05	0	4.9087e-05	0	0.000574828	0.000379341	0.000234405	4.02836e-05	6.58979e-05	0.000403789	0.000234044	7.97607e-05	0	3.22758e-05	0.000639123	0.000722968	0.000170078	0	0.000161249	0	0.000308	0.000641437	0.000295634	0	8.92751e-05	Bacteria	Actinobacteriota	Acidimicrobiia	Actinomarinales	NA	NA	NA
ASV_874	0.000151234	0.000524178	0.000211291	0	9.8174e-05	0	0.00060357	0.000554421	5.86012e-05	0	6.58979e-05	0.000372729	0.000397875	3.98804e-05	0	0	0.00109564	0.000587411	2.83463e-05	0	0.000161249	0	0.000308	0.000609365	6.56965e-05	0	2.97584e-05	Bacteria	NB1-j	NA	NA	NA	NA	NA
ASV_875	3.78086e-05	6.55222e-05	0.000126775	0	0.000245435	0	0.000373638	0	0.000263705	8.05672e-05	0.00029654	3.10607e-05	0	0.000119641	3.21069e-05	3.22758e-05	0.000410865	9.0371e-05	0.000651964	0.000215216	0.00132224	0	0.000154	9.62155e-05	0.000328483	9.21065e-05	0.000773717	Bacteria	Proteobacteria	Gammaproteobacteria	Gammaproteobacteria Incertae Sedis	Unknown Family	NA	NA
ASV_876	0.000642746	0.000393133	4.22583e-05	0	9.8174e-05	0	0.000776018	0.000554421	0.000146503	0	3.29489e-05	0.000217425	0.000748941	0.000119641	3.21069e-05	9.68273e-05	0.000365213	0.000180742	2.83463e-05	0	0	0	0.0004235	0.000513149	3.28483e-05	0	5.95167e-05	Bacteria	Nitrospirota	4-29-1	NA	NA	NA	NA
ASV_877	0.000189043	0.000196567	8.45166e-05	0	4.9087e-05	0	0.000287414	0.00011672	0.00046881	8.05672e-05	0.000362438	0	0	0.000159521	6.42137e-05	3.22758e-05	0.000365213	0.000451855	0.000481887	0.000107608	0.000580495	0	0.000308	0.000288647	0.000558421	0.000230266	0.000446375	Bacteria	Desulfobacterota	Desulfobacteria	Desulfobacterales	Desulfosarcinaceae	LCP-80	NA
ASV_878	0.000415895	0.000753505	4.22583e-05	4.26094e-05	4.9087e-05	0	0.000258673	0.000437701	0.000205104	0	9.88468e-05	3.10607e-05	0.000163831	3.98804e-05	0	9.68273e-05	0.000684775	0.00176223	0	0	0	0	0.000731501	0.000416934	9.85448e-05	0	0	Bacteria	Proteobacteria	Gammaproteobacteria	Thiotrichales	Thiotrichaceae	NA	NA
ASV_879	0.000113426	9.82833e-05	0.00025355	0	0.000441783	0	5.74828e-05	5.83601e-05	0.00117202	0	0.00144975	0.000217425	9.36176e-05	0.000199402	9.63206e-05	0.00022593	0	0	0.000255117	0.000107608	6.44995e-05	0	0.0001925	3.20718e-05	0.000262786	0.00013816	0.000208309	Bacteria	Proteobacteria	Gammaproteobacteria	Enterobacterales	Psychromonadaceae	Psychromonas	NA
ASV_880	7.56172e-05	6.55222e-05	0.000507099	0.000127828	0.000392696	0.000108366	5.74828e-05	5.83601e-05	0.000205104	0.000241702	9.88468e-05	0.000124243	0.000117022	0.000598205	0.000256855	0.00022593	0.00027391	0.000180742	0.000566926	0.000484235	0.000548246	0	0	6.41437e-05	0.000295634	0.000368426	0.000238067	Bacteria	Bacteroidota	Bacteroidia	Flavobacteriales	Flavobacteriaceae	Lutibacter	NA
ASV_882	0	0	4.22583e-05	0.000511313	0	0.00119202	0	0	0	0.000845956	3.29489e-05	0	0	0	0.00109163	0.000129103	0	0	2.83463e-05	0.000645647	0	0.00155205	7.70001e-05	0	6.56965e-05	0.000782905	8.92751e-05	Bacteria	Bacteroidota	Bacteroidia	Flavobacteriales	Flavobacteriaceae	Formosa	NA
ASV_884	0.000831789	0.000556939	8.45166e-05	8.52188e-05	0.000196348	0	0.000373638	0.00017508	8.79018e-05	4.02836e-05	3.29489e-05	0.00083864	0.000327662	0.000239282	0	9.68273e-05	0.000228258	0.000677782	2.83463e-05	5.38039e-05	0	0	0.000308	0.000577293	3.28483e-05	0	2.97584e-05	Bacteria	Proteobacteria	Gammaproteobacteria	Ectothiorhodospirales	Thioalkalispiraceae	Thiohalophilus	NA
ASV_885	0.000378086	0.000425894	0.000211291	0	0.000245435	0	0.000287414	0.00023344	0.000205104	8.05672e-05	0.000329489	3.10607e-05	0.000514897	0.000119641	0	0.000516412	0.000228258	0.000225927	0.000198424	0	0	0	0.000462	0.000416934	0.000295634	0	0.000238067	Bacteria	Proteobacteria	Gammaproteobacteria	Pseudomonadales	Halieaceae	Halioglobus	NA
ASV_886	0.000378086	0.000425894	0.000126775	0	0.000245435	0	0.000546087	0.000496061	0.000175804	4.02836e-05	9.88468e-05	0.000403789	0.000678728	0.000358923	0	3.22758e-05	0.000228258	0.000406669	0.000113385	5.38039e-05	9.67492e-05	5.35189e-05	3.85e-05	0.000416934	3.28483e-05	4.60532e-05	8.92751e-05	Bacteria	Proteobacteria	Gammaproteobacteria	Granulosicoccales	Granulosicoccaceae	Granulosicoccus	NA
ASV_887	0.000340278	0.000262089	0.000338066	4.26094e-05	0.000441783	7.22439e-05	5.74828e-05	0.00011672	0.000234405	0	0.000131796	0.000341668	0.00037447	0.000877368	0.000256855	0.00145241	4.56517e-05	0	0.000141731	0	0	5.35189e-05	0	3.20718e-05	9.85448e-05	0	8.92751e-05	Bacteria	Proteobacteria	Gammaproteobacteria	NA	NA	NA	NA
ASV_888	0.000226852	0.000196567	0.000464841	0	0.000294522	0	0.000316156	0.00023344	0.000410208	0	0.000197694	0.000279547	0.000234044	7.97607e-05	3.21069e-05	9.68273e-05	0.000136955	0	0.000311809	0.000107608	0.000386997	0	0.000231	0.000577293	0.000558421	0	0.000267825	Bacteria	Planctomycetota	Planctomycetes	Pirellulales	Pirellulaceae	NA	NA
ASV_889	0.000113426	0.00029485	0.000422583	0	0.000245435	0.000288976	5.74828e-05	0.00017508	0.000146503	0.000201418	9.88468e-05	0.000310607	7.02132e-05	0.000638086	0.000224748	0.000322758	0.000502168	4.51855e-05	0.000255117	0.000376628	0.000161249	0	0.000231	0.000160359	0.000131393	0.000644745	0.000208309	Bacteria	Proteobacteria	Gammaproteobacteria	Granulosicoccales	Granulosicoccaceae	Granulosicoccus	NA
ASV_890	0.000718364	0.000556939	0.000211291	0	0.000245435	0	0.000344897	0.000437701	0.000234405	4.02836e-05	6.58979e-05	0.000621214	0.000772345	0.000279163	0	3.22758e-05	0.000182607	0.000180742	0	0	6.44995e-05	0	0.0001925	0.000224503	3.28483e-05	0	5.95167e-05	Bacteria	Proteobacteria	Gammaproteobacteria	Steroidobacterales	Woeseiaceae	Woeseia	NA
ASV_891	0.000567129	0.00029485	0.000464841	0	0.000736305	3.61219e-05	0.00040238	0.00026262	0.000263705	0	0.000362438	0.000124243	0.000397875	0.000199402	3.21069e-05	0.000193655	9.13034e-05	0.000180742	0.000113385	5.38039e-05	0.000161249	5.35189e-05	0.000154	0.000160359	0.000295634	0	0.000238067	Bacteria	Planctomycetota	OM190	NA	NA	NA	NA
ASV_892	0.000340278	0.000687983	0.00025355	0	0.000245435	0.000108366	8.62242e-05	0.0001459	2.93006e-05	4.02836e-05	0.000263591	0.000621214	0.000468088	0.000518445	3.21069e-05	0.000322758	0	0.000406669	8.50388e-05	5.38039e-05	0	5.35189e-05	0.0003465	0.000128287	0.000229938	0.000230266	0.000148792	Bacteria	Proteobacteria	Gammaproteobacteria	Enterobacterales	Alteromonadaceae	Paraglaciecola	NA
ASV_893	0.000113426	3.27611e-05	8.45166e-05	0.000127828	0.000196348	0.00018061	2.87414e-05	8.75401e-05	8.79018e-05	0.000281985	9.88468e-05	0.000403789	0	0.000558325	0.000417389	0.000451861	0.000228258	0.000135556	8.50388e-05	0.000699451	0.000193498	0.000160557	0.000154	3.20718e-05	0.000328483	0.00119738	0.000208309	Bacteria	Proteobacteria	Gammaproteobacteria	Thiotrichales	Thiotrichaceae	Leucothrix	NA
ASV_894	3.78086e-05	6.55222e-05	0.00025355	0.000468703	4.9087e-05	0.000216732	0.000114966	0.00011672	0.000351607	0.000644538	0.000362438	0	0	0.000239282	0.000224748	0.000258206	0.000136955	0	0.000170078	0.000860863	0.000128999	5.35189e-05	0.0001925	6.41437e-05	0.00019709	0.00119738	0.00017855	Bacteria	Bacteroidota	Bacteroidia	Bacteroidales	Marinifilaceae	Marinifilum	NA
ASV_895	0	0	0	0.00144872	0	0.00144488	0	0	0	0.00108766	0	0	0	0	0.000931099	0.000193655	0	0	0	0.000376628	0	0.000749264	0	0	0	0.000552639	2.97584e-05	Bacteria	Proteobacteria	Gammaproteobacteria	Pseudomonadales	OM182 clade	NA	NA
ASV_896	0	0	0	0.00110784	0	0.00169773	0	0	0	0.00104737	0	0	0	0	0.000385282	3.22758e-05	0	0	0	0.000376628	0	0.00208724	0	0	0	0.000552639	0	Bacteria	Bacteroidota	Bacteroidia	Flavobacteriales	NS9 marine group	NA	NA
ASV_897	0.000340278	0.000327611	0.000126775	0	0.000245435	0	0.000546087	0.000437701	0.000146503	0	6.58979e-05	0.000248486	0.000280853	3.98804e-05	6.42137e-05	0	0.000228258	0.00103927	0.00022677	0.000161412	9.67492e-05	0	0.0004235	0.000513149	0.00019709	0	8.92751e-05	Bacteria	Proteobacteria	Gammaproteobacteria	Thiotrichales	Thiotrichaceae	NA	NA
ASV_898	0.000340278	0.000393133	4.22583e-05	0	0.000196348	0	0.000316156	0.00026262	0.000234405	0	0.000131796	0.000372729	0.000748941	0.000478564	0	3.22758e-05	0.00027391	0.000406669	0.000113385	0	3.22497e-05	0	0.0003465	0.000577293	3.28483e-05	9.21065e-05	0.000119033	Bacteria	Proteobacteria	Gammaproteobacteria	Arenicellales	Arenicellaceae	NA	NA
ASV_900	0.00026466	9.82833e-05	0.000549358	0	0.000196348	0	0.000316156	0.00011672	0.000175804	4.02836e-05	0.000197694	0.000217425	7.02132e-05	0.000119641	0	0.00022593	0.000319562	0.000361484	0.000538579	5.38039e-05	0.000386997	0	0.0002695	0.000160359	0.000459876	0.00013816	0.000535651	Bacteria	Latescibacterota	NA	NA	NA	NA	NA
ASV_901	0.000189043	9.82833e-05	0.000338066	0.000127828	4.9087e-05	0.000108366	8.62242e-05	0.0001459	0.000263705	0.000241702	9.88468e-05	0.000372729	0.000163831	0.000398804	0.000160534	0.000161379	0.000365213	9.0371e-05	0.000340155	0.000538039	0.000386997	0	0.0002695	6.41437e-05	0.00019709	0.000828958	0.000119033	Bacteria	Bacteroidota	Bacteroidia	Flavobacteriales	Flavobacteriaceae	Algibacter	lectus
ASV_902	0	0	4.22583e-05	0.00115045	4.9087e-05	0.00155324	2.87414e-05	2.918e-05	0	0.000926523	0	0	2.34044e-05	0	0.000385282	9.68273e-05	0	4.51855e-05	0	0.000538039	0	0.00187316	3.85e-05	3.20718e-05	0	0.000368426	0	Bacteria	Proteobacteria	Alphaproteobacteria	SAR11 clade	Clade I	Clade Ia	NA
ASV_903	0.000604938	0.000425894	0.000169033	0	0.000147261	3.61219e-05	0.000459863	0.000583601	0	4.02836e-05	6.58979e-05	0.000714397	0.000468088	0.000119641	3.21069e-05	9.68273e-05	0.000228258	0.000180742	8.50388e-05	0	9.67492e-05	0	0.000231	0.000577293	3.28483e-05	0	5.95167e-05	Bacteria	Proteobacteria	Gammaproteobacteria	Thiotrichales	Thiotrichaceae	NA	NA
ASV_904	0.000604938	0.000425894	0.000126775	0	0.000245435	0	0.000517345	0.000729501	0.000117202	4.02836e-05	6.58979e-05	0.000590154	0.000468088	0.000358923	0	9.68273e-05	0.000136955	9.0371e-05	5.66926e-05	5.38039e-05	3.22497e-05	0	0.0001155	0.000288647	6.56965e-05	0	0.000208309	Bacteria	Proteobacteria	Gammaproteobacteria	Enterobacterales	Kangiellaceae	NA	NA
ASV_905	0.000529321	0.000786267	8.45166e-05	0	0.000245435	0	0.000574828	0.000466881	0.000146503	0	6.58979e-05	0.000403789	0.000514897	0.000199402	0	0.000193655	0.00027391	0.000135556	2.83463e-05	0.000161412	0	0	7.70001e-05	0.000320718	0.000131393	0.00013816	5.95167e-05	Bacteria	Proteobacteria	Gammaproteobacteria	Granulosicoccales	Granulosicoccaceae	Granulosicoccus	NA
ASV_906	0.000453703	0.000360372	4.22583e-05	0	4.9087e-05	0	0.000459863	0.000466881	0.000205104	0	0.000230643	0.00083864	0.000772345	0.000279163	0	6.45515e-05	0.000182607	4.51855e-05	0.000113385	0	0	0	0.000500501	0.000128287	3.28483e-05	0	2.97584e-05	Bacteria	Planctomycetota	Planctomycetes	Pirellulales	Pirellulaceae	Pirellula	NA
ASV_907	0.000151234	0.000196567	0.000338066	0	9.8174e-05	0	0.00040238	0.000408521	0.000263705	4.02836e-05	0.000131796	6.21214e-05	0.000163831	0.000159521	0	9.68273e-05	0.00054782	0.000271113	0.000255117	5.38039e-05	0.000419247	0	0.0004235	0.000641437	0.000229938	0	0.000327342	Bacteria	Desulfobacterota	Desulfobulbia	Desulfobulbales	Desulfocapsaceae	NA	NA
ASV_908	0.000151234	0.000131044	0.000507099	4.26094e-05	0.000245435	0.000108366	0	0.00017508	5.86012e-05	0	9.88468e-05	0.000372729	0.000421279	0.000239282	0.000192641	0.000742343	9.13034e-05	0.000271113	0.000368502	0.000215216	0.000451496	0	3.85e-05	9.62155e-05	0.00019709	0.00013816	0.000327342	Bacteria	Proteobacteria	Gammaproteobacteria	NA	NA	NA	NA
ASV_909	0.000113426	0.000229328	0.000169033	0	0.000196348	0	5.74828e-05	8.75401e-05	0.000117202	0	0.000164745	0.000372729	0.000304257	0.000119641	3.21069e-05	0.000129103	0.000319562	0.000316298	0.000538579	0.000107608	0.000935243	0	0.000154	0.000128287	0.000558421	4.60532e-05	0.000386859	Bacteria	Proteobacteria	Gammaproteobacteria	Pseudomonadales	Halieaceae	Halioglobus	NA
ASV_910	0.000113426	0.000458655	0.000295808	0	0.000294522	7.22439e-05	8.62242e-05	0.000496061	0.000146503	0.000161134	0.000164745	0.000372729	0.000257448	0.000398804	6.42137e-05	0.000548688	0.000228258	0.000135556	2.83463e-05	5.38039e-05	9.67492e-05	0.000107038	7.70001e-05	0.000320718	0.000164241	0.000552639	0.00017855	Bacteria	Proteobacteria	Gammaproteobacteria	Enterobacterales	Alteromonadaceae	NA	NA
ASV_911	3.78086e-05	0	0	0.00140611	0	0.00133651	0	0	0	0.000644538	0.000131796	0	0	3.98804e-05	0.000802671	0.000129103	0	4.51855e-05	0	0.000376628	0	0.000909821	0	0	0	0.000967118	2.97584e-05	Bacteria	Proteobacteria	Alphaproteobacteria	SAR11 clade	Clade III	NA	NA
ASV_912	0.000567129	0.000753505	0.000169033	0	0.000196348	0	0.000316156	0.000408521	0.000117202	4.02836e-05	3.29489e-05	0.000590154	0.000561706	0.000279163	0	9.68273e-05	9.13034e-05	4.51855e-05	5.66926e-05	0	6.44995e-05	5.35189e-05	0.000154	0.000513149	0.000164241	4.60532e-05	8.92751e-05	Bacteria	Proteobacteria	Gammaproteobacteria	Nitrosococcales	Nitrosococcaceae	Cm1-21	NA
ASV_913	0.000453703	0.000425894	0.000126775	0	0	0	0.000316156	0.0002918	8.79018e-05	0	6.58979e-05	0.000124243	0.000514897	0.000159521	0	0	0.000639123	0.00090371	0.000141731	0	0.000128999	0	0.000500501	0.000609365	0.000131393	0	0.000119033	Bacteria	Planctomycetota	Planctomycetes	Pirellulales	Pirellulaceae	Blastopirellula	NA
ASV_914	0.000415895	0.000360372	8.45166e-05	0	0.000147261	7.22439e-05	5.74828e-05	0.00035016	0.000205104	0	0.000131796	0.000248486	0.000561706	0.000119641	6.42137e-05	9.68273e-05	0.000639123	0.000451855	0.000170078	0	0.000386997	0	0.0004235	0.000481078	9.85448e-05	0	5.95167e-05	Bacteria	Planctomycetota	Planctomycetes	Pirellulales	Pirellulaceae	Rubripirellula	NA
ASV_915	7.56172e-05	6.55222e-05	0.000126775	0.000383485	0.000196348	0.000144488	2.87414e-05	0	0.000175804	0.00056397	3.29489e-05	0	2.34044e-05	7.97607e-05	0.000417389	0.000484136	4.56517e-05	9.0371e-05	0.000141731	0.00145271	9.67492e-05	0.00149853	0	3.20718e-05	0.000131393	0.000644745	0.000148792	Bacteria	Proteobacteria	Gammaproteobacteria	Enterobacterales	Colwelliaceae	Colwellia	NA
ASV_916	3.78086e-05	0	0.00025355	4.26094e-05	0.000392696	7.22439e-05	0.000143707	0	0.000439509	0.000322269	0.000428336	0	0	0.000159521	6.42137e-05	3.22758e-05	0.000136955	4.51855e-05	0.000822042	0.000430432	0.000773994	5.35189e-05	0.0001155	3.20718e-05	0.000361331	0.000230266	0.000446375	Bacteria	Bacteroidota	Bacteroidia	Sphingobacteriales	Lentimicrobiaceae	NA	NA
ASV_917	0	0.000131044	0.000464841	0	0.000245435	3.61219e-05	0.000114966	8.75401e-05	0.000146503	4.02836e-05	0.00029654	9.31822e-05	0.000163831	0.000319043	9.63206e-05	0	0.000228258	0.000135556	0.000680311	0.000107608	0.000644995	0	0.0001925	0.000128287	0.000492724	0.000230266	0.000595167	Bacteria	Bacteroidota	Bacteroidia	Flavobacteriales	Flavobacteriaceae	Lutibacter	NA
ASV_918	0.000113426	0.000131044	0.000211291	0	0.000245435	0	0.000431121	0.00026262	0.000820417	4.02836e-05	0.000856672	0.000186364	0.000163831	0.000319043	0	6.45515e-05	0.000182607	0.000316298	0.000311809	0	0.000290248	0.000107038	0.0001925	3.20718e-05	9.85448e-05	0	0.000148792	Bacteria	Bacteroidota	Bacteroidia	Flavobacteriales	Flavobacteriaceae	Lutibacter	NA
ASV_919	3.78086e-05	3.27611e-05	4.22583e-05	0	0	0	8.62242e-05	0.00026262	0.000644613	0.000120851	0.00062603	0	2.34044e-05	0	0	9.68273e-05	0.000502168	4.51855e-05	0.00130393	0.000538039	0.000806244	0	3.85e-05	3.20718e-05	9.85448e-05	0	0.000148792	Bacteria	Verrucomicrobiota	Kiritimatiellae	Kiritimatiellales	Kiritimatiellaceae	R76-B128	NA
ASV_920	0	3.27611e-05	0	0	0	0	0	0	0	0	0	0	0	0.000119641	0	0	0.0055695	0.000180742	0.000311809	0	0.000580495	0	0	0	6.56965e-05	4.60532e-05	0.000119033	Bacteria	Verrucomicrobiota	Verrucomicrobiae	Verrucomicrobiales	Rubritaleaceae	Persicirhabdus	NA
ASV_921	0.000567129	0.000556939	0.000464841	0	9.8174e-05	0	0.000229931	0.00017508	2.93006e-05	4.02836e-05	0.000131796	0.000745457	0.000725537	0.000279163	0	0.000129103	0.000136955	9.0371e-05	2.83463e-05	0	0.000161249	0	0.0001155	0.000320718	0.000164241	0	0.000148792	Bacteria	Proteobacteria	Gammaproteobacteria	Pseudomonadales	Halieaceae	Halioglobus	NA
ASV_922	7.56172e-05	6.55222e-05	0.000549358	0	0.000441783	0	8.62242e-05	2.918e-05	0.000322307	0.000241702	0.000395387	0	0	3.98804e-05	0	0.000161379	9.13034e-05	0.000271113	0.000708657	0.000107608	0.000451496	0	0.0003465	3.20718e-05	0.000427028	9.21065e-05	0.000773717	Bacteria	Verrucomicrobiota	Kiritimatiellae	Kiritimatiellales	Kiritimatiellaceae	R76-B128	NA
ASV_923	0.000642746	0.000786267	0.000422583	0	4.9087e-05	0	0.000143707	0.00035016	8.79018e-05	0	6.58979e-05	0.000590154	0.000982985	0.000319043	0	9.68273e-05	0	9.0371e-05	2.83463e-05	0	6.44995e-05	0	0.0001925	0.000192431	6.56965e-05	0	0	Bacteria	Planctomycetota	Phycisphaerae	Phycisphaerales	Phycisphaeraceae	NA	NA
ASV_924	0.000567129	0.00029485	0.000211291	0	0.000245435	0	0.000143707	0.0001459	8.79018e-05	0	9.88468e-05	0.000341668	0.000421279	0.000358923	6.42137e-05	0.000193655	0.00027391	0.00049704	8.50388e-05	0	0.000322497	0	0.000308	0.000545221	0.000229938	4.60532e-05	0.000148792	Bacteria	Proteobacteria	Alphaproteobacteria	Rhodobacterales	Rhodobacteraceae	Sulfitobacter	NA
ASV_925	0.000378086	0.000131044	0.000591616	4.26094e-05	0.000294522	0	0.000114966	2.918e-05	0.000322307	4.02836e-05	0.000131796	0.000155304	0.000257448	0.000558325	0	0.000290482	0.000319562	0.000180742	0.000311809	5.38039e-05	0.000419247	5.35189e-05	0.0001155	9.62155e-05	0.000427028	4.60532e-05	0.0003571	Bacteria	Bacteroidota	Bacteroidia	Chitinophagales	Saprospiraceae	NA	NA
ASV_926	0.00026466	0.000196567	0.000676133	4.26094e-05	0.000343609	0	0.000114966	5.83601e-05	8.79018e-05	4.02836e-05	0.000197694	0.000310607	0.000491492	0.00123629	0.000160534	0.000516412	0	0	8.50388e-05	5.38039e-05	6.44995e-05	0.000160557	0.0001155	0	0.000262786	9.21065e-05	0.00017855	Bacteria	Bacteroidota	Bacteroidia	Flavobacteriales	Crocinitomicaceae	Crocinitomix	NA
ASV_927	0.00026466	0.000655222	0.000169033	0	0.000294522	0	0.00020119	0.00020426	8.79018e-05	8.05672e-05	9.88468e-05	0.000310607	0.000608515	0.000478564	3.21069e-05	9.68273e-05	0.000136955	0.000316298	0.000198424	0.000215216	0.000161249	0	0.0002695	0.000160359	0.000229938	0.000230266	8.92751e-05	Bacteria	Proteobacteria	Gammaproteobacteria	Granulosicoccales	Granulosicoccaceae	Granulosicoccus	marinus
ASV_928	0.00026466	0.000327611	0.000338066	0	9.8174e-05	3.61219e-05	0.000431121	0.000466881	8.79018e-05	8.05672e-05	0.000362438	0.000465911	0.000140426	7.97607e-05	6.42137e-05	3.22758e-05	0.000182607	0.000451855	0.000170078	5.38039e-05	0.000225748	5.35189e-05	0.0003465	0.000449006	0.000131393	0.00013816	0.000119033	Bacteria	Desulfobacterota	Desulfuromonadia	Desulfuromonadales	Geopsychrobacteraceae	Desulfuromusa	NA
ASV_929	0.000226852	0.000196567	0.00025355	0	0.000196348	0	0.000258673	8.75401e-05	0.000175804	0	0.000197694	0.000155304	0.000117022	0.000199402	0	3.22758e-05	0.00027391	0.000135556	0.000623618	0	0.000580495	0	0.0004235	0.000416934	0.000427028	4.60532e-05	0.000446375	Bacteria	Proteobacteria	Gammaproteobacteria	Arenicellales	Arenicellaceae	NA	NA
ASV_930	0.000226852	0.000229328	0.000295808	0	0.000147261	0	0.000172448	0.00032098	0.000293006	0	0.000197694	0.000217425	0.000140426	0.000239282	0	6.45515e-05	0.000684775	0.000722968	0.00022677	0	0.000386997	0	0.000500501	0.000513149	6.56965e-05	0	0.000148792	Bacteria	Planctomycetota	Planctomycetes	Pirellulales	Pirellulaceae	NA	NA
ASV_931	0.000151234	0.000229328	0.000295808	0	0.000196348	0	0.000344897	0.0001459	0.000117202	4.02836e-05	0.000131796	0	0.000140426	0.000199402	0	6.45515e-05	0.000410865	0.000406669	0.000595272	0.000107608	0.000612745	0	0.000462	0.000224503	0.000328483	0	0.000416617	Bacteria	Proteobacteria	Alphaproteobacteria	Rhodobacterales	Rhodobacteraceae	Sedimentitalea	NA
ASV_932	7.56172e-05	0.000131044	0.000295808	4.26094e-05	0.000343609	0	0.000258673	0.0001459	0.000175804	0	0.000230643	0.000403789	0.000561706	0.000638086	0	0.000645515	0.000136955	9.0371e-05	0.000255117	5.38039e-05	0.000161249	0	7.70001e-05	6.41437e-05	0.000525572	0	8.92751e-05	Bacteria	Proteobacteria	Gammaproteobacteria	Pseudomonadales	OM182 clade	NA	NA
ASV_933	0.000491512	0.000622461	0.000295808	0	9.8174e-05	0	0.000143707	0.000437701	0.000205104	4.02836e-05	0.000131796	0.000310607	0.000280853	7.97607e-05	3.21069e-05	9.68273e-05	0.000182607	0.000722968	5.66926e-05	0	3.22497e-05	0	0.000577501	0.000288647	0.000229938	4.60532e-05	0.000208309	Bacteria	Proteobacteria	Gammaproteobacteria	Gammaproteobacteria Incertae Sedis	Unknown Family	NA	NA
ASV_934	0.000453703	0.000425894	8.45166e-05	0	0.000196348	0	0.000488604	0.000466881	0.000263705	0	0.000197694	0.000496972	0.000608515	0.000279163	0	0	0.000182607	0	0	0	6.44995e-05	0	0.000462	0.000384862	0.000131393	0	2.97584e-05	Bacteria	Calditrichota	Calditrichia	Calditrichales	Calditrichaceae	Caldithrix	NA
ASV_935	0.000453703	9.82833e-05	0.00025355	0	0.000245435	0	2.87414e-05	0.0002918	8.79018e-05	0	0.000230643	0.000341668	0.000561706	0.000199402	3.21069e-05	0.000193655	0.000228258	0.000135556	0.00022677	0	0.000290248	0	0.0003465	0.00035279	0.000459876	0	0.000297584	Bacteria	Planctomycetota	Planctomycetes	Pirellulales	Pirellulaceae	Rhodopirellula	NA
ASV_936	0.000226852	0.000262089	0.000211291	0	4.9087e-05	0	0.00060357	0.000554421	0.000234405	4.02836e-05	0.000131796	0.000341668	0.000397875	0.000478564	3.21069e-05	0.000129103	0.000228258	0.000135556	8.50388e-05	0	9.67492e-05	0	0.0002695	0.000224503	0.00019709	4.60532e-05	0.000297584	Bacteria	Desulfobacterota	Desulfobulbia	Desulfobulbales	Desulfobulbaceae	NA	NA
ASV_937	0.000226852	0.000425894	0.000126775	0	0.000147261	0	0.00040238	0.000408521	0.000146503	4.02836e-05	0.000131796	0.000279547	0.000397875	3.98804e-05	0	0	0.00054782	0.000406669	2.83463e-05	0	0	0	0.000654501	0.000994227	9.85448e-05	0	0	Bacteria	Bacteroidota	Ignavibacteria	Ignavibacteriales	PHOS-HE36	NA	NA
ASV_938	0.000151234	0.000196567	0.000422583	0	0.000392696	0	0.00020119	8.75401e-05	0.000293006	0.000161134	0.000527183	3.10607e-05	2.34044e-05	7.97607e-05	0	3.22758e-05	0.000319562	0.000225927	0.000311809	0.000107608	0.000322497	5.35189e-05	0.0003465	0.000224503	0.000558421	4.60532e-05	0.000595167	Bacteria	Bacteroidota	Ignavibacteria	Ignavibacteriales	Melioribacteraceae	IheB3-7	NA
ASV_941	0.000491512	0.000425894	0.000126775	0	4.9087e-05	0	0.000316156	0.000700321	0.000205104	8.05672e-05	0	0.000341668	0.000327662	0	0	3.22758e-05	0.000319562	0.000722968	0.000113385	0	6.44995e-05	0	0.0004235	0.000481078	0.000131393	4.60532e-05	5.95167e-05	Bacteria	Proteobacteria	Gammaproteobacteria	Thiotrichales	Thiotrichaceae	NA	NA
ASV_942	0.000415895	0.00029485	0.000295808	0	0.000196348	0	0.000373638	0.00035016	0.000293006	0	0.000230643	0.000248486	0.000327662	7.97607e-05	0	0.000161379	0.000182607	0.000225927	0.000141731	5.38039e-05	0.000161249	0	0.000462	0.000224503	0.000328483	0	0.000327342	Bacteria	Bacteroidota	Rhodothermia	Rhodothermales	Rhodothermaceae	NA	NA
ASV_943	0.000302469	0.000556939	0.000211291	0	9.8174e-05	0	0.00040238	0.000554421	0.000351607	0	0.000131796	0.000714397	0.000608515	0.000199402	0	9.68273e-05	0.000228258	4.51855e-05	2.83463e-05	0	0	0	7.70001e-05	0.000384862	0	0	8.92751e-05	Bacteria	Acidobacteriota	Thermoanaerobaculia	Thermoanaerobaculales	Thermoanaerobaculaceae	Subgroup 10	NA
ASV_945	0.000226852	0.000163806	0.000549358	0	4.9087e-05	0	0.000373638	0.0002918	0.000322307	4.02836e-05	0.00105437	0.000310607	0.000187235	0.000119641	3.21069e-05	0.000161379	0.000228258	4.51855e-05	0.000113385	0	0.000193498	0	7.70001e-05	0.000192431	0.000229938	0	0.0003571	Bacteria	Marinimicrobia (SAR406 clade)	NA	NA	NA	NA	NA
ASV_946	0.000113426	9.82833e-05	0.000338066	8.52188e-05	0.000392696	3.61219e-05	5.74828e-05	0.000554421	0.000293006	8.05672e-05	0.000263591	0.000124243	0.000280853	0.000239282	0	0.000129103	0.000136955	0.000135556	0.000368502	5.38039e-05	0.000290248	0	0.000231	0.00035279	0.000492724	4.60532e-05	0.000238067	Bacteria	Campylobacterota	Campylobacteria	Campylobacterales	Sulfurimonadaceae	Sulfurimonas	NA
ASV_947	0.000340278	0.000360372	0.000338066	0	0.000245435	0	0.000143707	0.00020426	0.000263705	0	0.000527183	0.00043485	0.00037447	0.000319043	0	0.000161379	4.56517e-05	4.51855e-05	0.000170078	5.38039e-05	6.44995e-05	0	0.0002695	0.000256575	0.000427028	0	0.000267825	Bacteria	Proteobacteria	Gammaproteobacteria	Pseudomonadales	Halieaceae	OM60(NOR5) clade	NA
ASV_948	0.000340278	0.000458655	0.00025355	0	0.000147261	0	0.000258673	0.000525241	0.000293006	4.02836e-05	0.000362438	6.21214e-05	0.000280853	0.000279163	0	9.68273e-05	9.13034e-05	0.000135556	0.000255117	5.38039e-05	0.000128999	0	0.0002695	0.000320718	0.000131393	9.21065e-05	0.000386859	Bacteria	Proteobacteria	Gammaproteobacteria	Gammaproteobacteria Incertae Sedis	Unknown Family	NA	NA
ASV_949	0.000302469	0.000327611	0.000126775	0	4.9087e-05	0	0.00020119	0.000437701	5.86012e-05	0	0.000197694	0.000465911	0.000140426	3.98804e-05	0	0	0.000593472	0.000722968	0.000113385	0	0.000322497	0	0.000500501	0.000801796	9.85448e-05	0	5.95167e-05	Bacteria	Planctomycetota	Planctomycetes	Pirellulales	Pirellulaceae	Rhodopirellula	NA
ASV_950	0.00026466	0.00029485	8.45166e-05	0	0	0	0.000143707	0.000612781	0.000234405	8.05672e-05	6.58979e-05	0.00043485	0.000538301	0.000159521	3.21069e-05	3.22758e-05	0.000319562	0.000271113	8.50388e-05	5.38039e-05	0.000161249	0	0.0004235	0.000384862	0.000361331	4.60532e-05	0.000119033	Bacteria	Bacteroidota	Bacteroidia	Cytophagales	Cyclobacteriaceae	NA	NA
ASV_951	0.00026466	0.000262089	4.22583e-05	0	0.000294522	0	0.000459863	0.0002918	0.000263705	4.02836e-05	9.88468e-05	0.000341668	0.000257448	0.000358923	0	0.000161379	0.000136955	0	0.000113385	0.000215216	0.000257998	0	0.000231	0.000224503	0.000427028	0.000506586	0.000208309	Bacteria	Bacteroidota	Bacteroidia	Flavobacteriales	Flavobacteriaceae	Maribacter	arcticus
ASV_952	0.000189043	0.000393133	0.000549358	0	0.000196348	7.22439e-05	0.000258673	0.000437701	0.000263705	0	9.88468e-05	0.000279547	0.000561706	0.000478564	0	0.000322758	0.000136955	0.000225927	8.50388e-05	0	0.000128999	0	0.000385	9.62155e-05	9.85448e-05	0	5.95167e-05	Bacteria	Bacteroidota	Bacteroidia	Flavobacteriales	Flavobacteriaceae	NA	NA
ASV_953	7.56172e-05	3.27611e-05	0.000676133	0	0.00103083	3.61219e-05	5.74828e-05	5.83601e-05	0.000586012	0	0.000823723	3.10607e-05	0	0.000398804	0	0.000193655	0	4.51855e-05	0.000340155	0.000322824	0.000225748	0	0.0001155	0.000128287	0.00019709	0	0.000416617	Bacteria	Proteobacteria	Gammaproteobacteria	Enterobacterales	Psychromonadaceae	Psychromonas	NA
ASV_955	0.000567129	0.000524178	0.000211291	4.26094e-05	0	3.61219e-05	0.00020119	0.000671141	8.79018e-05	0	0	0.000590154	0.000725537	0.000199402	0	6.45515e-05	0.000136955	4.51855e-05	5.66926e-05	0	3.22497e-05	0	0.0002695	0.000481078	0	9.21065e-05	0	Bacteria	Proteobacteria	Gammaproteobacteria	Arenicellales	Arenicellaceae	Arenicella	NA
ASV_956	0.000453703	0.000491417	0.000169033	0	0.000196348	0	0.000172448	0.00032098	8.79018e-05	8.05672e-05	0.000131796	0.000621214	0.00079575	0.000319043	3.21069e-05	6.45515e-05	0.00027391	0.000180742	2.83463e-05	5.38039e-05	0.000128999	5.35189e-05	0.000154	0.000256575	3.28483e-05	4.60532e-05	5.95167e-05	Bacteria	Bacteroidota	Bacteroidia	Flavobacteriales	Flavobacteriaceae	Muriicola	NA
ASV_957	0.000340278	0.000524178	0.000169033	0	9.8174e-05	0	0.000373638	0.000525241	0.000175804	4.02836e-05	6.58979e-05	0.000528032	0.000468088	0.000199402	0	0.000129103	0.000319562	0.000180742	0.000141731	5.38039e-05	6.44995e-05	0	0.0003465	0.000256575	9.85448e-05	0	8.92751e-05	Bacteria	Proteobacteria	Gammaproteobacteria	Steroidobacterales	Woeseiaceae	Woeseia	NA
ASV_958	0.000226852	0.000131044	0.000507099	0	0.000196348	3.61219e-05	8.62242e-05	5.83601e-05	0.000146503	8.05672e-05	0.000197694	0	0.000421279	0.000358923	6.42137e-05	3.22758e-05	0.000319562	0.000271113	0.00045354	0.000322824	0.000548246	0	0.0001925	0.000224503	0.000164241	0.000230266	0.000297584	Bacteria	Bacteroidota	Bacteroidia	Flavobacteriales	Flavobacteriaceae	NA	NA
ASV_959	0.000189043	0.000458655	0.000126775	0	0.000196348	0	0.000459863	0.000729501	0.000293006	4.02836e-05	0.000362438	0.000186364	0.000468088	3.98804e-05	0	3.22758e-05	0	0	0.000113385	0	9.67492e-05	0	0.000154	0.000224503	0.000262786	4.60532e-05	0.000446375	Bacteria	Bacteroidota	Bacteroidia	Bacteroidales	Bacteroidetes BD2-2	NA	NA
ASV_960	0.000151234	0.00104836	4.22583e-05	0	0	0	0.000172448	0.000758681	0.000175804	0	9.88468e-05	0.000590154	0.000725537	7.97607e-05	0	0	4.56517e-05	9.0371e-05	0	0	0	0	0.0001155	0.000673509	3.28483e-05	4.60532e-05	0	Bacteria	Proteobacteria	Gammaproteobacteria	Thiotrichales	Thiotrichaceae	NA	NA
ASV_961	0.000151234	0.000262089	0.000422583	0	0.000196348	0	0.000316156	0.000379341	0.000586012	0	0.000691928	0.000124243	0.000234044	0.000279163	0	0.000258206	0.000136955	0.000271113	0.000170078	0	0.000225748	0	0.0001155	0.000128287	0.000229938	0	8.92751e-05	Bacteria	Proteobacteria	Gammaproteobacteria	Enterobacterales	Psychromonadaceae	Psychromonas	NA
ASV_962	0.000113426	0	4.22583e-05	0	0.00049087	0	0.000316156	0.0001459	0.00123062	8.05672e-05	0.00177924	9.31822e-05	0.000117022	3.98804e-05	0	0	4.56517e-05	4.51855e-05	5.66926e-05	0	0.000161249	0.000107038	7.70001e-05	0	0.000229938	0	5.95167e-05	Bacteria	Firmicutes	Clostridia	Peptostreptococcales-Tissierellales	Fusibacteraceae	Fusibacter	NA
ASV_963	3.78086e-05	3.27611e-05	4.22583e-05	4.26094e-05	4.9087e-05	0	0.000258673	2.918e-05	0.000351607	0.000604254	0.000593081	0	0	0	0	6.45515e-05	0.000182607	4.51855e-05	0.000283463	0.000968471	0.000257998	0	0.000231	3.20718e-05	0.000689814	0.000368426	0.000595167	Bacteria	Fibrobacterota	Chitinivibrionia	Chitinivibrionales	Chitinivibrionaceae	possible genus 03	NA
ASV_964	0	0	0	0.000511313	0	0.000686317	0	0	2.93006e-05	0.000845956	0	0	2.34044e-05	0	0.0014127	6.45515e-05	0	0	0	0.000591843	3.22497e-05	0.0017126	3.85e-05	0	0	0.000644745	0	Bacteria	Proteobacteria	Alphaproteobacteria	Rhodobacterales	Rhodobacteraceae	Planktomarina	NA
ASV_965	0.000302469	0.000360372	0.000126775	8.52188e-05	4.9087e-05	3.61219e-05	8.62242e-05	0.0001459	0.000146503	0	9.88468e-05	6.21214e-05	0.000889367	0.000239282	0	3.22758e-05	0.00054782	0.000406669	0.00022677	5.38039e-05	0.000290248	0	0.0003465	0.00035279	0.000131393	0	0.00017855	Bacteria	Planctomycetota	Planctomycetes	Pirellulales	Pirellulaceae	Blastopirellula	NA
ASV_966	0.000226852	0.000524178	0.000169033	0	0.000392696	0	0.000431121	0.00032098	0.000351607	4.02836e-05	0.000329489	0.000155304	0.00037447	0.000478564	3.21069e-05	0.000710067	0	0	8.50388e-05	0	3.22497e-05	0	3.85e-05	0.000224503	0.000131393	0	8.92751e-05	Bacteria	Proteobacteria	Gammaproteobacteria	Pseudomonadales	OM182 clade	NA	NA
ASV_967	0.000113426	3.27611e-05	8.45166e-05	4.26094e-05	0.000294522	7.22439e-05	0.000114966	0.00017508	0.000351607	4.02836e-05	0.000263591	0.000186364	7.02132e-05	0.000159521	0	0.000677791	0.000228258	9.0371e-05	0.000283463	0.000107608	0.000322497	0	0.000231	0.000256575	0.000394179	4.60532e-05	0.000654684	Bacteria	Verrucomicrobiota	Lentisphaeria	Victivallales	BD2-3	NA	NA
ASV_968	0.00026466	0.000262089	0.000295808	0	0.000392696	0	0.000258673	0.0002918	0.000439509	0	0.000395387	0.000248486	0.000280853	0.000438684	0	0	0.000136955	4.51855e-05	0.000198424	0.000107608	9.67492e-05	0	0.0001925	0.000224503	0.000361331	9.21065e-05	0.000267825	Bacteria	Bacteroidota	Ignavibacteria	Ignavibacteriales	Melioribacteraceae	IheB3-7	NA
ASV_969	0.000113426	9.82833e-05	8.45166e-05	0	0.000147261	0	2.87414e-05	0	0.000146503	0	0.000131796	0.000372729	9.36176e-05	0.000199402	0	0.000193655	0.000319562	0.000135556	0.000935427	0	0.00109649	0	0.000154	0.000192431	0.000394179	9.21065e-05	0.000238067	Bacteria	Proteobacteria	Gammaproteobacteria	SS1-B-07-19	NA	NA	NA
ASV_970	3.78086e-05	6.55222e-05	8.45166e-05	4.26094e-05	0.000196348	0	0.000229931	2.918e-05	0.000586012	0.000644538	0.00115321	0	0	0	3.21069e-05	3.22758e-05	4.56517e-05	0	0.000255117	0.000322824	0.000354747	5.35189e-05	0.000154	6.41437e-05	0.000328483	0.000184213	0.000505892	Bacteria	NA	NA	NA	NA	NA	NA
ASV_971	0.000567129	0.000655222	0.000295808	4.26094e-05	0.000196348	0	0.000459863	0.000554421	0.000146503	0	3.29489e-05	0.000559093	0.000257448	0.000119641	0	3.22758e-05	4.56517e-05	4.51855e-05	5.66926e-05	0	9.67492e-05	0	0.0003465	0.000256575	0.00019709	4.60532e-05	0.000119033	Bacteria	Proteobacteria	Gammaproteobacteria	Thiotrichales	Thiotrichaceae	NA	NA
ASV_972	0.000529321	0.000524178	0.000380325	0	0.000245435	0	0.000172448	0.000437701	0.000263705	4.02836e-05	0.000131796	0.000403789	0.000514897	0.000279163	3.21069e-05	9.68273e-05	9.13034e-05	0.000271113	2.83463e-05	5.38039e-05	9.67492e-05	0	0.0001155	0.000128287	0.000229938	0	0.000119033	Bacteria	Planctomycetota	OM190	NA	NA	NA	NA
ASV_973	0.000378086	0.000458655	4.22583e-05	0	9.8174e-05	0	0.000517345	0.000787861	0.000117202	0	0.000230643	0.000279547	0.000163831	7.97607e-05	0	3.22758e-05	0.000456517	0.000316298	5.66926e-05	0	0	0	0.000577501	0.000449006	0.000131393	4.60532e-05	2.97584e-05	Bacteria	Calditrichota	Calditrichia	Calditrichales	Calditrichaceae	NA	NA
ASV_974	0.000378086	0.000687983	8.45166e-05	0	9.8174e-05	0	0.000172448	0.00035016	0.000146503	0	9.88468e-05	0.000776518	0.000678728	0.000398804	0	0.000451861	4.56517e-05	0	5.66926e-05	0	0	0	0.0001155	0.000192431	6.56965e-05	4.60532e-05	5.95167e-05	Bacteria	Proteobacteria	Gammaproteobacteria	Enterobacterales	Kangiellaceae	NA	NA
ASV_975	0.000340278	0.000458655	0.000126775	0	0	0	8.62242e-05	0.00017508	0.000351607	0	3.29489e-05	0.000155304	0.000304257	0.000159521	0	9.68273e-05	0.000228258	0.000994081	0.000255117	0	6.44995e-05	0.000107038	0.0003465	0.000449006	0.000295634	0	0.000327342	Bacteria	Proteobacteria	Gammaproteobacteria	Gammaproteobacteria Incertae Sedis	Unknown Family	NA	NA
ASV_976	0.00026466	9.82833e-05	0.000126775	0	0	0	5.74828e-05	0.00020426	0.000205104	8.05672e-05	0.000329489	0.000217425	9.36176e-05	0	0	0.000161379	0.000365213	0.000361484	0.000170078	0	0.000161249	0	0.001001	0.000641437	0.000492724	0	0.000327342	Bacteria	Schekmanbacteria	NA	NA	NA	NA	NA
ASV_977	0.00026466	0.000327611	0.000591616	4.26094e-05	0.000539957	0	0.00020119	0.00023344	0.000205104	0	0.000197694	0.000403789	0.000491492	0.000358923	6.42137e-05	3.22758e-05	0.000136955	4.51855e-05	0.000141731	0	9.67492e-05	0	0.0001925	0.000256575	0.000229938	4.60532e-05	0.00017855	Bacteria	Bacteroidota	Bacteroidia	Flavobacteriales	Flavobacteriaceae	Aquibacter	NA
ASV_978	0.000226852	0.000556939	4.22583e-05	0	9.8174e-05	0	2.87414e-05	0.00017508	0.000205104	4.02836e-05	6.58979e-05	0.000528032	0.000491492	0.000119641	0	3.22758e-05	0.000639123	0.000587411	8.50388e-05	0	0.000161249	0	0.0004235	0.000545221	0.000164241	0	8.92751e-05	Bacteria	Planctomycetota	Planctomycetes	Pirellulales	Pirellulaceae	Blastopirellula	NA
ASV_979	0.000189043	0.000622461	4.22583e-05	0	9.8174e-05	0	0.000287414	0.00032098	0.000351607	0	9.88468e-05	0.000590154	0.000842559	0.000159521	0	3.22758e-05	4.56517e-05	0.000451855	5.66926e-05	5.38039e-05	0	0	0.000385	9.62155e-05	9.85448e-05	0	8.92751e-05	Bacteria	Proteobacteria	Gammaproteobacteria	Steroidobacterales	Woeseiaceae	Woeseia	NA
ASV_980	0.000189043	0.000425894	0.000169033	0	0.000196348	3.61219e-05	0.00060357	0.000641961	0.000410208	0	0.000560132	0.000186364	0.000187235	0.000239282	0	0.000258206	0	0.000135556	0.000113385	0	6.44995e-05	0	0.000154	0.000128287	0.000328483	0	0	Bacteria	Desulfobacterota	Desulfuromonadia	Desulfuromonadales	Desulfuromonadaceae	NA	NA
ASV_981	0.000113426	0	8.45166e-05	0	9.8174e-05	0	0.00020119	5.83601e-05	0.000322307	4.02836e-05	0.000263591	0	0	0.000119641	0	9.68273e-05	0.000502168	0.000316298	0.00104881	0.000215216	0.000999742	0	0.0001155	3.20718e-05	0.000229938	4.60532e-05	0.0003571	Bacteria	Bacteroidota	Bacteroidia	Bacteroidales	Prolixibacteraceae	Draconibacterium	NA
ASV_982	7.56172e-05	0	0.000169033	4.26094e-05	0.000196348	0	8.62242e-05	5.83601e-05	0.000175804	8.05672e-05	0.000230643	3.10607e-05	2.34044e-05	0.000119641	3.21069e-05	6.45515e-05	0.00054782	4.51855e-05	0.000850388	0.000161412	0.00106424	0	0.0001925	9.62155e-05	0.000427028	9.21065e-05	0.000446375	Bacteria	Proteobacteria	Gammaproteobacteria	Gammaproteobacteria Incertae Sedis	Unknown Family	NA	NA
ASV_983	0	3.27611e-05	4.22583e-05	0.00102263	9.8174e-05	0.000722439	0	0	2.93006e-05	0.00112794	3.29489e-05	0.000186364	0	0.000199402	0.000802671	3.22758e-05	0	0	2.83463e-05	0.000376628	9.67492e-05	0.000749264	0	0	0	0.000598692	8.92751e-05	Bacteria	Bacteroidota	Bacteroidia	Flavobacteriales	Crocinitomicaceae	Fluviicola	NA
ASV_984	0	0	0	0.00187481	0	0.00133651	0	0	0	0.000362552	0	3.10607e-05	0	0	0.000802671	6.45515e-05	0	0	0	0.000376628	0	0.00128445	0	0	0	0.000322373	0	Bacteria	Marinimicrobia (SAR406 clade)	NA	NA	NA	NA	NA
ASV_985	0.000378086	0.0005897	0.000211291	0	0.000245435	0	0.00040238	0.000525241	0.000175804	0	0.000263591	0.000341668	0.000772345	0.000119641	0	3.22758e-05	9.13034e-05	0.000135556	0	0	3.22497e-05	0	0.000231	9.62155e-05	0.00019709	0	5.95167e-05	Bacteria	Acidobacteriota	Thermoanaerobaculia	Thermoanaerobaculales	Thermoanaerobaculaceae	Subgroup 10	NA
ASV_986	0.00026466	0.000393133	8.45166e-05	4.26094e-05	0	0	0.000574828	0.000408521	0.000146503	8.05672e-05	0.000263591	0.000186364	9.36176e-05	3.98804e-05	0	0	0.00027391	0.000858524	0.000141731	5.38039e-05	9.67492e-05	0	0.000500501	0.000609365	9.85448e-05	4.60532e-05	8.92751e-05	Bacteria	Proteobacteria	Gammaproteobacteria	Thiotrichales	Thiotrichaceae	NA	NA
ASV_987	0.000226852	0.000556939	4.22583e-05	0	0.000196348	0	0.000316156	0.000466881	0.000205104	0	9.88468e-05	0.000248486	0.000421279	0	0	9.68273e-05	0.000365213	0.000180742	8.50388e-05	0	3.22497e-05	0	0.000731501	0.000449006	0.000229938	0	0.000148792	Bacteria	Bacteroidota	Bacteroidia	Flavobacteriales	Flavobacteriaceae	Maribacter	NA
ASV_988	0.000189043	3.27611e-05	0.00122549	0	0.00103083	0	8.62242e-05	0	0.000234405	0.000120851	0.000461285	0.000186364	0.000163831	0.000837488	9.63206e-05	0.000484136	0.000136955	0	5.66926e-05	0	3.22497e-05	0	7.70001e-05	3.20718e-05	9.85448e-05	0.00013816	0.000119033	Bacteria	Bacteroidota	Bacteroidia	Chitinophagales	Saprospiraceae	Aureispira	NA
ASV_989	0.000151234	6.55222e-05	0.000126775	4.26094e-05	0.000147261	3.61219e-05	2.87414e-05	0	0.000117202	0.000161134	0	3.10607e-05	0.000117022	7.97607e-05	0	0.000129103	0.000136955	0.00140075	0.000425194	0.000322824	0.000354747	0	0.000308	0.000224503	0.000656965	0.000322373	0.0003571	Bacteria	Proteobacteria	Gammaproteobacteria	Enterobacterales	Alteromonadaceae	Paraglaciecola	NA
ASV_990	0.000113426	3.27611e-05	0.000380325	0	9.8174e-05	0	0.000172448	0.00017508	0.000146503	0	9.88468e-05	0.000248486	0.000234044	0.000319043	3.21069e-05	0.00022593	0.000365213	9.0371e-05	0.000113385	0	0.000193498	0	0.000616001	0.000513149	0.000591269	4.60532e-05	0.000446375	Bacteria	Verrucomicrobiota	Verrucomicrobiae	Verrucomicrobiales	Rubritaleaceae	Persicirhabdus	NA
ASV_991	7.56172e-05	3.27611e-05	0.000549358	4.26094e-05	0.000638131	0	0.000287414	2.918e-05	0.000322307	0	0.000494234	9.31822e-05	9.36176e-05	0.000598205	0.000160534	0.00103282	0	0	0.000113385	0.000322824	9.67492e-05	0	0.0001155	3.20718e-05	0.000131393	0.000322373	2.97584e-05	Bacteria	Proteobacteria	Gammaproteobacteria	Pseudomonadales	Saccharospirillaceae	Oleispira	NA
ASV_992	3.78086e-05	3.27611e-05	0.000211291	8.52188e-05	4.9087e-05	0.000686317	2.87414e-05	2.918e-05	2.93006e-05	0.000281985	3.29489e-05	3.10607e-05	2.34044e-05	0.000478564	0.000577923	0.000419585	9.13034e-05	4.51855e-05	2.83463e-05	0.000968471	0.000128999	0.000107038	3.85e-05	3.20718e-05	0.000164241	0.00119738	0.000267825	Bacteria	Proteobacteria	Gammaproteobacteria	Thiotrichales	Thiotrichaceae	Leucothrix	NA
ASV_993	0.000453703	0.000163806	0.000338066	0	0.000392696	0	0.000316156	0.00017508	0.000263705	0	3.29489e-05	0.0008697	0.000327662	0.000199402	0	0.000161379	0	0	0.000283463	0	0.000161249	0	0.0001155	0.000416934	0.000229938	0	0.000119033	Bacteria	Proteobacteria	Gammaproteobacteria	SS1-B-07-19	NA	NA	NA
ASV_994	0.000340278	0.000524178	0.000464841	0	0.000539957	0	0.000316156	0.0001459	0.000175804	8.05672e-05	0.000164745	0.000217425	0.000514897	0.000478564	0.000128427	0.000774618	4.56517e-05	0	2.83463e-05	0	3.22497e-05	0	0.0001155	6.41437e-05	3.28483e-05	0	0	Bacteria	Patescibacteria	Parcubacteria	Candidatus Yonathbacteria	NA	NA	NA
ASV_995	0.00026466	0.000262089	4.22583e-05	0	0.000147261	0	0.000344897	8.75401e-05	0.000146503	4.02836e-05	6.58979e-05	6.21214e-05	4.68088e-05	0	3.21069e-05	0	0.000867382	0.00149112	0.000198424	0	0.000161249	5.35189e-05	0.0001155	0.000737652	0.000131393	9.21065e-05	0.000297584	Bacteria	Spirochaetota	Spirochaetia	Spirochaetales	Spirochaetaceae	Spirochaeta 2	NA
ASV_996	0.000113426	3.27611e-05	0.000211291	4.26094e-05	0.000196348	0	0.00020119	0.0001459	0.000175804	8.05672e-05	0.000263591	3.10607e-05	4.68088e-05	0.000199402	6.42137e-05	0.000161379	0.000182607	9.0371e-05	0.00045354	0.000161412	0.000548246	0	0.000385	0.000224503	0.000656965	0.000184213	0.000416617	Bacteria	Desulfobacterota	Desulfobulbia	Desulfobulbales	Desulfobulbaceae	NA	NA
ASV_997	7.56172e-05	0.000196567	0.000295808	0	0.000147261	0	5.74828e-05	0	0.000117202	0.000120851	9.88468e-05	0.000465911	0.000117022	0.000558325	0	0.000290482	0.000365213	0.000225927	0.000368502	0.000322824	0.000773994	0	0.000154	3.20718e-05	9.85448e-05	0.000322373	0.000297584	Bacteria	Bacteroidota	Bacteroidia	Flavobacteriales	Flavobacteriaceae	Lutibacter	NA
ASV_998	7.56172e-05	0	0.00025355	0	0.000343609	0	0.000114966	0	0.000293006	0.000120851	0.000362438	3.10607e-05	0	0.000119641	3.21069e-05	6.45515e-05	0.000319562	0	0.000907081	0.00026902	0.000935243	0	0.0001155	0.000128287	0.000394179	0.00013816	0.000267825	Bacteria	Bacteroidota	Bacteroidia	Flavobacteriales	Cryomorphaceae	NA	NA
ASV_999	0	0	0	0.0013635	0	0.00151712	0	0	0	0.00108766	0	0	0	0	0.000642137	9.68273e-05	0	0	2.83463e-05	0.000538039	0	0.00096334	0	0	0	4.60532e-05	0	Bacteria	Proteobacteria	Gammaproteobacteria	Pseudomonadales	Porticoccaceae	Porticoccus	NA
ASV_1001	0.000378086	0.000491417	0.000549358	0	0.000245435	3.61219e-05	0.000143707	0.000408521	5.86012e-05	4.02836e-05	3.29489e-05	0.00043485	0.000421279	0.000438684	0	0.000129103	0.000228258	9.0371e-05	8.50388e-05	0	0.000128999	0	0.000231	0.000192431	6.56965e-05	4.60532e-05	0.000297584	Bacteria	Actinobacteriota	Acidimicrobiia	Microtrichales	Microtrichaceae	Sva0996 marine group	NA
ASV_1002	0.000302469	0	0.000422583	0	0.000589044	3.61219e-05	2.87414e-05	0	0.000175804	0.000120851	0.00029654	0.000341668	0.000280853	0.000319043	0	0.000290482	0.000136955	4.51855e-05	0.000368502	5.38039e-05	0.000322497	0	7.70001e-05	0.000128287	6.56965e-05	9.21065e-05	0.000743959	Bacteria	Myxococcota	Polyangia	Nannocystales	Nannocystaceae	NA	NA
ASV_1003	0.00026466	0.000360372	8.45166e-05	0	4.9087e-05	3.61219e-05	0.00040238	0.00032098	0.000351607	0	0.000461285	0.000217425	0.000351066	0.000119641	0	0.000161379	0.00027391	0.000135556	0.000283463	5.38039e-05	0	0	0.000385	0.00035279	0.00019709	0	8.92751e-05	Bacteria	Desulfobacterota	Desulfuromonadia	Desulfuromonadales	Sva1033	NA	NA
ASV_1004	0.000226852	0.00029485	0.000422583	0	0	3.61219e-05	0.000114966	0.00011672	0.000322307	8.05672e-05	0.000560132	0.000341668	0.000327662	0.000478564	9.63206e-05	0.000677791	4.56517e-05	4.51855e-05	5.66926e-05	0.00026902	3.22497e-05	0	0.000154	9.62155e-05	6.56965e-05	0.00013816	0.00017855	Bacteria	Proteobacteria	Gammaproteobacteria	Enterobacterales	Psychromonadaceae	Psychromonas	NA
ASV_1005	0.000642746	0.000360372	0.000295808	0	9.8174e-05	0	0.000459863	0.000466881	0.000380908	8.05672e-05	0.000197694	0.000248486	0.000234044	0.000358923	0	6.45515e-05	0.000136955	0.000180742	0.000113385	0	6.44995e-05	0	0.0001155	9.62155e-05	9.85448e-05	0	0.000327342	Bacteria	Proteobacteria	Gammaproteobacteria	NA	NA	NA	NA
ASV_1006	0.000189043	9.82833e-05	0.000507099	0.000127828	0.000294522	0	0.000229931	5.83601e-05	0.000351607	0.00044312	0.000164745	0.000310607	9.36176e-05	0.000398804	6.42137e-05	6.45515e-05	9.13034e-05	4.51855e-05	0.000255117	0.000430432	0.000193498	0	0.000154	9.62155e-05	0.000131393	0.000460532	0.000297584	Bacteria	Bacteroidota	Bacteroidia	Flavobacteriales	Crocinitomicaceae	Fluviicola	NA
ASV_1007	0.000189043	9.82833e-05	0.000169033	0	0.000245435	3.61219e-05	0.000373638	5.83601e-05	0.00049811	0.000161134	0.000263591	0	0	0.000119641	0	6.45515e-05	0.00027391	4.51855e-05	0.000368502	0.000107608	0.000741744	0	7.70001e-05	6.41437e-05	0.000394179	4.60532e-05	0.000684442	Bacteria	Verrucomicrobiota	Kiritimatiellae	WCHB1-41	NA	NA	NA
ASV_1008	0.000189043	0.000131044	0.00025355	0	0.000147261	3.61219e-05	0.000229931	0.00035016	0.000175804	4.02836e-05	0.000395387	0.000621214	0.000280853	0.000438684	0	0.000161379	9.13034e-05	0.000135556	0.000170078	0	0.000193498	5.35189e-05	0.000154	0.000224503	0.000295634	4.60532e-05	0.000208309	Bacteria	Proteobacteria	Alphaproteobacteria	Rhodobacterales	Rhodobacteraceae	Boseongicola	NA
ASV_1009	0.000151234	9.82833e-05	4.22583e-05	4.26094e-05	4.9087e-05	0	0.00080476	0.000466881	0.000879018	0	0.00121911	0	4.68088e-05	0	0	6.45515e-05	0.000182607	0.000271113	0.000113385	0.000107608	3.22497e-05	0	7.70001e-05	9.62155e-05	9.85448e-05	0	5.95167e-05	Bacteria	Bacteroidota	Bacteroidia	Bacteroidales	Marinifilaceae	Marinifilum	NA
ASV_1010	0.000113426	0.000229328	0.000126775	0	9.8174e-05	0	2.87414e-05	0.00032098	0	4.02836e-05	0.000131796	0	2.34044e-05	7.97607e-05	0	0	0.000867382	0.00144594	0.000680311	5.38039e-05	0.000354747	0	0.000308	0.00035279	0.00019709	0	0.000148792	Bacteria	Proteobacteria	Gammaproteobacteria	Steroidobacterales	Woeseiaceae	Woeseia	NA
ASV_1011	7.56172e-05	9.82833e-05	0.000338066	0	9.8174e-05	0	0.000373638	0.00020426	0.000410208	0	0.000527183	0.000372729	0	0.000358923	6.42137e-05	9.68273e-05	0.000182607	0.000135556	0.000396848	0	0.000548246	0	7.70001e-05	0.000160359	0.000361331	0	0.000148792	Bacteria	Proteobacteria	Gammaproteobacteria	Nitrosococcales	Methylophagaceae	NA	NA
ASV_1012	7.56172e-05	0	4.22583e-05	0.00110784	0	0.00162549	0	0	2.93006e-05	0.000725105	0	0	0	7.97607e-05	0.00061003	0.000129103	9.13034e-05	0	5.66926e-05	0.000430432	3.22497e-05	0.000695745	0	0	0	0.000368426	0	Bacteria	Proteobacteria	Gammaproteobacteria	Pseudomonadales	Pseudohongiellaceae	Pseudohongiella	NA
ASV_1013	0.000340278	0.000196567	8.45166e-05	0	0	3.61219e-05	0.000143707	5.83601e-05	0.000117202	4.02836e-05	0.000164745	6.21214e-05	0.000234044	0.000119641	0	0.000129103	0.000410865	0.000135556	0.000793696	0.000161412	0.000870743	5.35189e-05	0.0002695	0.000160359	0.000164241	0	0.000267825	Bacteria	Proteobacteria	Gammaproteobacteria	Pseudomonadales	Halieaceae	Halioglobus	NA
ASV_1014	0.000226852	0.000163806	0.00025355	0	0.000147261	0	0.000143707	0.00020426	0.000175804	8.05672e-05	0.000164745	0.000372729	0.000444684	0.000319043	3.21069e-05	0.00022593	0.000365213	9.0371e-05	0.000283463	0	0.000419247	0	0.0002695	9.62155e-05	0.000262786	0.00013816	0.000148792	Bacteria	Bacteroidota	Bacteroidia	Chitinophagales	Saprospiraceae	NA	NA
ASV_1015	0.000113426	0.000229328	0.000126775	4.26094e-05	9.8174e-05	0	0.000373638	0.00017508	0.000205104	0	6.58979e-05	0.00043485	9.36176e-05	7.97607e-05	0	0	0.000730427	0.00049704	0.000283463	5.38039e-05	0.000515996	5.35189e-05	0.000385	0.000513149	6.56965e-05	0	0.000119033	Bacteria	Planctomycetota	OM190	NA	NA	NA	NA
ASV_1016	0.000113426	9.82833e-05	0.000126775	0.000127828	9.8174e-05	0.000144488	2.87414e-05	0	2.93006e-05	0.000281985	0.000197694	0.000217425	4.68088e-05	0.000398804	0.000224748	9.68273e-05	0.000228258	0.000135556	8.50388e-05	0.0013989	0.000128999	0.000107038	0.000154	0	0.000131393	0.0013816	0.000238067	Bacteria	Proteobacteria	Gammaproteobacteria	Thiotrichales	Thiotrichaceae	Leucothrix	NA
ASV_1017	0	3.27611e-05	0	0.00144872	4.9087e-05	0.00111978	0	0	0	0.000523687	3.29489e-05	0	0	0	0.000898992	0.000129103	0	4.51855e-05	2.83463e-05	0.000538039	0	0.00101686	0	0	0	0.000322373	0	Bacteria	Proteobacteria	Gammaproteobacteria	Pseudomonadales	Nitrincolaceae	NA	NA
ASV_1018	0	0	0	0.00106523	4.9087e-05	0.00108366	0	2.918e-05	0	0.00100709	9.88468e-05	0	0	0	0.000674244	9.68273e-05	0	0	2.83463e-05	0.000699451	0	0.00101686	0	0	0	0.000368426	2.97584e-05	Bacteria	Proteobacteria	Gammaproteobacteria	Pseudomonadales	Pseudohongiellaceae	Pseudohongiella	NA
ASV_1019	0.000491512	0.0005897	0.000295808	0	0.000147261	0	0.00020119	0.00020426	0.000234405	0	9.88468e-05	0.000465911	0.000491492	0.000279163	0	3.22758e-05	4.56517e-05	9.0371e-05	0.00022677	0	0.000290248	0	3.85e-05	0.000256575	0.000131393	0	0.000208309	Bacteria	Planctomycetota	Planctomycetes	Pirellulales	Pirellulaceae	Rhodopirellula	NA
ASV_1020	0.000453703	0.000458655	0.000126775	0	0.000147261	7.22439e-05	0.00020119	0.00035016	5.86012e-05	8.05672e-05	0.000164745	0.000155304	0.00021064	0.000159521	0	0.000129103	0.000228258	0.000225927	0.00022677	0.00026902	0.000386997	0.000107038	0.0001925	0.000288647	0.000262786	9.21065e-05	0.000148792	Bacteria	Proteobacteria	Alphaproteobacteria	Rhodobacterales	Rhodobacteraceae	NA	NA
ASV_1021	0.000415895	0.000229328	8.45166e-05	0	0.000147261	0	0.000316156	0.00023344	0.000146503	4.02836e-05	6.58979e-05	0.000248486	0.00037447	0.000119641	0	0	0.000593472	0.000813339	0.00022677	0	6.44995e-05	0	0.000500501	0.000545221	3.28483e-05	0	2.97584e-05	Bacteria	Proteobacteria	Gammaproteobacteria	Enterobacterales	Kangiellaceae	NA	NA
ASV_1022	0.000378086	0.000622461	0.000295808	0	0.000147261	0	0.000114966	0.00035016	0.000146503	0	0.000230643	0.000217425	0.000678728	0.000438684	0	9.68273e-05	0.000182607	0.000225927	2.83463e-05	0.000161412	9.67492e-05	0	0.0001925	0.000192431	0.000131393	4.60532e-05	2.97584e-05	Bacteria	Proteobacteria	Alphaproteobacteria	Rhodobacterales	Rhodobacteraceae	NA	NA
ASV_1023	0.000226852	0.00029485	0.000169033	4.26094e-05	9.8174e-05	0	0.000344897	0.000496061	0.000293006	4.02836e-05	0.000164745	0.000248486	0.000444684	0.000239282	0	0.000129103	0.000182607	0	8.50388e-05	5.38039e-05	3.22497e-05	0	0.0003465	0.000416934	0.000295634	0	0.00017855	Bacteria	Desulfobacterota	Desulfobulbia	Desulfobulbales	Desulfobulbaceae	NA	NA
ASV_1024	0.000189043	6.55222e-05	8.45166e-05	0	0	0	8.62242e-05	0	5.86012e-05	0	9.88468e-05	0	4.68088e-05	3.98804e-05	0	0	0.000867382	0.000542226	0.000907081	5.38039e-05	0.00119324	0	0.0001925	9.62155e-05	0.000262786	4.60532e-05	0.0003571	Bacteria	Verrucomicrobiota	Verrucomicrobiae	Verrucomicrobiales	DEV007	NA	NA
ASV_1025	7.56172e-05	3.27611e-05	4.22583e-05	0	9.8174e-05	0	0.000373638	0.00023344	0.000205104	4.02836e-05	0.000230643	0	2.34044e-05	3.98804e-05	0	6.45515e-05	0.000639123	0.000632597	0.000396848	5.38039e-05	0.000580495	0	0.0001925	0.00035279	0.000427028	0	0.000416617	Bacteria	Sva0485	NA	NA	NA	NA	NA
ASV_1026	7.56172e-05	9.82833e-05	0.000718391	0	0.00098174	3.61219e-05	5.74828e-05	2.918e-05	8.79018e-05	0.000161134	6.58979e-05	0.000248486	0.000117022	0.00111665	9.63206e-05	0.00061324	4.56517e-05	0	8.50388e-05	0.000376628	0.000128999	0	3.85e-05	3.20718e-05	0.000131393	0.000230266	0.00017855	Bacteria	Bacteroidota	Bacteroidia	Flavobacteriales	Cryomorphaceae	Luteibaculum	NA
ASV_1027	0.000453703	0.00029485	0.000126775	0	9.8174e-05	3.61219e-05	0.000316156	0.000554421	2.93006e-05	0	3.29489e-05	0.000372729	0.00021064	0.000159521	0	3.22758e-05	0.00027391	0.00140075	5.66926e-05	0	6.44995e-05	0	0.0003465	0.00035279	3.28483e-05	0	5.95167e-05	Bacteria	Nitrospirota	Nitrospiria	Nitrospirales	Nitrospiraceae	Nitrospira	NA
ASV_1028	0.000302469	0.00029485	0.000464841	0	0.000294522	0	0.000316156	0.00011672	0.000439509	4.02836e-05	0.000395387	0	0.000234044	0.000159521	0	0	0.000182607	4.51855e-05	0.000170078	5.38039e-05	0.000193498	0	0.0003465	0.000160359	0.000459876	0	0.0003571	Bacteria	Bacteroidota	Bacteroidia	Chitinophagales	Saprospiraceae	NA	NA
ASV_1029	0.000302469	0.0005897	8.45166e-05	0	4.9087e-05	0	0.000172448	0.000437701	5.86012e-05	0	0	0.000217425	0.000491492	7.97607e-05	0	6.45515e-05	0.000228258	0.00103927	0.000141731	0	9.67492e-05	0	0.000308	0.000481078	0.000131393	0	5.95167e-05	Bacteria	Proteobacteria	Gammaproteobacteria	B2M28	NA	NA	NA
ASV_1030	0.000226852	9.82833e-05	0.000211291	4.26094e-05	0.000294522	0.000144488	0.000143707	0.00020426	0.000380908	0.000201418	0.000362438	3.10607e-05	0.000117022	0.000119641	0	6.45515e-05	0.000182607	0.000225927	0.00022677	0.000215216	0.000257998	0	0.000308	0.000288647	0.000164241	0.000184213	0.000505892	Bacteria	Desulfobacterota	Desulfuromonadia	Desulfuromonadales	Geopsychrobacteraceae	Desulfuromusa	NA
ASV_1031	0.000151234	0.000163806	0.000295808	0	0.000589044	7.22439e-05	0.00020119	5.83601e-05	0.000146503	4.02836e-05	0.000329489	9.31822e-05	0.000187235	0.000797607	6.42137e-05	0.000516412	0.000182607	0.000406669	0.000141731	0.000107608	0.000161249	0	0.000154	0.000224503	0.000164241	0	0.000119033	Bacteria	Proteobacteria	Gammaproteobacteria	NA	NA	NA	NA
ASV_1032	0.000113426	3.27611e-05	0.000295808	0.000340875	0.000245435	0.000108366	5.74828e-05	5.83601e-05	8.79018e-05	0.00044312	9.88468e-05	0.000155304	9.36176e-05	0.000358923	0.000321069	0.000645515	9.13034e-05	0	0.000198424	0.00107608	0.000161249	5.35189e-05	0	3.20718e-05	3.28483e-05	0.000368426	0.000238067	Bacteria	Bacteroidota	Bacteroidia	Cytophagales	Cyclobacteriaceae	NA	NA
ASV_1033	0	3.27611e-05	0	0.00132089	0	0.00119202	0	0	0	0.000765388	0	0	0	3.98804e-05	0.000802671	9.68273e-05	0	0	0	0.000430432	0	0.000856302	0	0	0	0.000552639	0	Bacteria	Proteobacteria	Alphaproteobacteria	SAR11 clade	Clade I	Clade Ib	NA
ASV_1035	0.000642746	0.000458655	4.22583e-05	0.000255656	9.8174e-05	7.22439e-05	0.000258673	0.000379341	5.86012e-05	0.000120851	0.000230643	0.00043485	0.000327662	0.000239282	6.42137e-05	0.000193655	0.000228258	9.0371e-05	8.50388e-05	5.38039e-05	0	0	3.85e-05	0.000449006	3.28483e-05	4.60532e-05	5.95167e-05	Bacteria	Proteobacteria	Alphaproteobacteria	Kiloniellales	Kiloniellaceae	NA	NA
ASV_1036	0.000453703	0.000196567	0.000295808	0	0.000245435	7.22439e-05	0.000172448	0.00026262	0.000380908	0	0.00029654	0.000310607	0.000444684	0.000598205	3.21069e-05	0.000193655	0	4.51855e-05	5.66926e-05	0	6.44995e-05	0	3.85e-05	0.000192431	0.000328483	0	0.00017855	Bacteria	Proteobacteria	Gammaproteobacteria	Thioprofundaceae	Thioprofundum	NA	NA
ASV_1037	0.000415895	0.000687983	0.000211291	0	9.8174e-05	3.61219e-05	0.000344897	0.000408521	0.000205104	0	6.58979e-05	0.000217425	0.000842559	3.98804e-05	0	6.45515e-05	0	0.000271113	0	5.38039e-05	0	0	0.000308	0.000256575	6.56965e-05	4.60532e-05	2.97584e-05	Bacteria	Proteobacteria	Gammaproteobacteria	Steroidobacterales	Woeseiaceae	Woeseia	NA
ASV_1038	0.000378086	0.000360372	0.000295808	0	0.000441783	0	0.000172448	8.75401e-05	0.000205104	4.02836e-05	0.00029654	0.000248486	0.000257448	0.000279163	6.42137e-05	0.000387309	0.000228258	0.000135556	0.000255117	0	0.000161249	5.35189e-05	0.000154	9.62155e-05	0.000229938	4.60532e-05	0.000208309	Bacteria	Proteobacteria	Gammaproteobacteria	Gammaproteobacteria Incertae Sedis	Unknown Family	NA	NA
ASV_1039	0.000151234	0.000196567	0.000169033	0	0.000147261	0	0.000172448	0.00026262	0.000293006	0	0.000131796	6.21214e-05	0.000187235	3.98804e-05	6.42137e-05	3.22758e-05	0.000502168	0.000587411	0.000311809	5.38039e-05	0.000290248	0	0.000385	0.000288647	0.000394179	0	0.0003571	Bacteria	Desulfobacterota	Desulfobulbia	Desulfobulbales	Desulfobulbaceae	NA	NA
ASV_1040	0.000113426	0	0.000507099	0.000127828	0.000294522	7.22439e-05	2.87414e-05	2.918e-05	0.000146503	0.00044312	0.000131796	0.000248486	0	0.00107677	0.000224748	9.68273e-05	4.56517e-05	4.51855e-05	0.000198424	0.000591843	0.000225748	5.35189e-05	7.70001e-05	0	0.000262786	0.000506586	0.00017855	Bacteria	Bacteroidota	Bacteroidia	Flavobacteriales	Flavobacteriaceae	Polaribacter	NA
ASV_1041	7.56172e-05	6.55222e-05	0.000380325	0	0.000294522	0	0.000114966	2.918e-05	0.000146503	4.02836e-05	0.000230643	0.000248486	0	0.000159521	3.21069e-05	3.22758e-05	0.000319562	0.000361484	0.000595272	5.38039e-05	0.000999742	0	0.0001925	6.41437e-05	0.000361331	0.00013816	0.000238067	Bacteria	Bacteroidota	Bacteroidia	Chitinophagales	Saprospiraceae	NA	NA
ASV_1043	0.000491512	0.000262089	8.45166e-05	0	0.000147261	0	0.000258673	0.000408521	8.79018e-05	0	6.58979e-05	0.000372729	0.000351066	0.000119641	0	3.22758e-05	0.000319562	0.000768153	8.50388e-05	5.38039e-05	3.22497e-05	0	0.000308	0.000577293	3.28483e-05	0	0.00017855	Bacteria	Actinobacteriota	Acidimicrobiia	Actinomarinales	NA	NA	NA
ASV_1044	0.000378086	0.0005897	0.000126775	0	0	0	0.00040238	0.000612781	0.000117202	4.02836e-05	0.000131796	0.000559093	0.000538301	0.000119641	0	0.000161379	9.13034e-05	0	5.66926e-05	0	0.000128999	0	0.0001925	0.000224503	0	4.60532e-05	5.95167e-05	Bacteria	Bacteroidota	Bacteroidia	Chitinophagales	Saprospiraceae	NA	NA
ASV_1045	0.000340278	0.000163806	8.45166e-05	0	9.8174e-05	0	0.000316156	0.00020426	0.000175804	0	0.000164745	0.000528032	0.000397875	0.000239282	0	3.22758e-05	0.000365213	0.000361484	0.000141731	0	0.000193498	0	0.000308	0.000449006	9.85448e-05	0	0.000208309	Bacteria	Proteobacteria	Gammaproteobacteria	Pseudomonadales	KI89A clade	NA	NA
ASV_1046	0.000340278	0.000622461	0.000211291	4.26094e-05	0	0	0.000258673	0.000437701	0.000146503	0	6.58979e-05	0.000372729	0.000468088	0	0	6.45515e-05	0.00027391	4.51855e-05	0.000170078	5.38039e-05	9.67492e-05	0	0.0003465	0.000513149	9.85448e-05	0	8.92751e-05	Bacteria	Proteobacteria	Gammaproteobacteria	Granulosicoccales	Granulosicoccaceae	Granulosicoccus	NA
ASV_1047	0.000226852	0.000393133	0.000211291	0	9.8174e-05	0	0.00060357	0.000496061	8.79018e-05	0	0.000131796	3.10607e-05	0.000397875	0.000239282	3.21069e-05	6.45515e-05	9.13034e-05	0.000180742	5.66926e-05	0	0.000128999	0	0.000462	0.000384862	0.000131393	0	0.000297584	Bacteria	Acidobacteriota	Subgroup 22	NA	NA	NA	NA
ASV_1048	0.000226852	0.000393133	0.000591616	0	0.000147261	0	0	5.83601e-05	0.000205104	0	9.88468e-05	0.000403789	0.000304257	0.000877368	6.42137e-05	6.45515e-05	4.56517e-05	0.000180742	0.000198424	0	0.000290248	0	3.85e-05	9.62155e-05	0.000427028	0	0.000297584	Bacteria	Verrucomicrobiota	Verrucomicrobiae	Verrucomicrobiales	Rubritaleaceae	Roseibacillus	NA
ASV_1049	7.56172e-05	3.27611e-05	0.000295808	4.26094e-05	0.000687218	3.61219e-05	0	2.918e-05	8.79018e-05	8.05672e-05	9.88468e-05	0	0.000163831	0.000398804	0.000160534	0.00203337	0	4.51855e-05	0.000141731	0.000215216	6.44995e-05	0	7.70001e-05	3.20718e-05	0.000164241	4.60532e-05	0.00017855	Bacteria	Planctomycetota	SGST604	NA	NA	NA	NA
ASV_1050	3.78086e-05	9.82833e-05	0.000126775	0	9.8174e-05	0	0.000143707	0.0001459	0.000234405	0	0.000395387	0.000124243	7.02132e-05	0.000159521	0	0.000129103	0.00027391	0.000225927	0.000538579	0	0.000709494	0	0.0003465	0.000288647	0.000295634	0	0.000416617	Bacteria	Proteobacteria	Gammaproteobacteria	Gammaproteobacteria Incertae Sedis	Unknown Family	NA	NA
ASV_1052	0.000756172	0.000687983	0.000169033	0	4.9087e-05	0	0.000287414	0.000379341	0.000205104	0	0.000164745	3.10607e-05	0.000117022	0	0	3.22758e-05	0.000136955	0.000180742	8.50388e-05	0	3.22497e-05	5.35189e-05	0.000500501	0.000833868	3.28483e-05	0	0.00017855	Bacteria	Desulfobacterota	Desulfuromonadia	Desulfuromonadales	Geopsychrobacteraceae	Desulfuromusa	NA
ASV_1053	0.000491512	0.000196567	0.000169033	0	9.8174e-05	0	0.000287414	0.00026262	0.000146503	0	9.88468e-05	3.10607e-05	0.000304257	7.97607e-05	0	6.45515e-05	0.000593472	0.000722968	0.000283463	0	0.000161249	0	0.000462	0.000224503	0.000328483	0	8.92751e-05	Bacteria	Planctomycetota	Planctomycetes	Planctomycetales	Rubinisphaeraceae	NA	NA
ASV_1054	0.000340278	0.000393133	0.000211291	4.26094e-05	9.8174e-05	0	0.000431121	0.00032098	0.000205104	0	0.000263591	0.000372729	0.000304257	0.000119641	0	9.68273e-05	0.000228258	0.000271113	8.50388e-05	0	0.000193498	0	0.0004235	0.000192431	0.000131393	0	0.000119033	Bacteria	Chloroflexi	Anaerolineae	Anaerolineales	Anaerolineaceae	NA	NA
ASV_1055	0.00026466	0.000196567	0.00025355	0	0.000196348	0	0.00020119	0.00020426	0.000117202	4.02836e-05	6.58979e-05	0.000310607	0.000421279	0.000199402	0	0.00022593	0.00027391	0.000180742	0.000425194	5.38039e-05	0.000161249	0	0.000385	0.000288647	0.000131393	4.60532e-05	0.000208309	Bacteria	Planctomycetota	Planctomycetes	Pirellulales	Pirellulaceae	NA	NA
ASV_1056	0.00026466	0.000327611	0.000126775	0	0	0	0.000459863	0.00035016	8.79018e-05	4.02836e-05	3.29489e-05	0.000217425	0.00021064	0	0	3.22758e-05	0.00054782	0.00117482	0.000113385	0	6.44995e-05	0	0.000500501	0.000545221	6.56965e-05	0	0	Bacteria	Proteobacteria	Gammaproteobacteria	BD7-8	NA	NA	NA
ASV_1057	0.000151234	0.000524178	0.00025355	4.26094e-05	9.8174e-05	0	0.000229931	0.00020426	0.000293006	4.02836e-05	0.000131796	0.000124243	0.000304257	0.000438684	3.21069e-05	0.000129103	0.000136955	0.000361484	0.00022677	5.38039e-05	0.000354747	0	7.70001e-05	0.000192431	0.00019709	4.60532e-05	0.000238067	Bacteria	Bacteroidota	Bacteroidia	Flavobacteriales	Flavobacteriaceae	Ulvibacter	NA
ASV_1058	0.000113426	0.000131044	0.000380325	0	0.000589044	3.61219e-05	0.00040238	2.918e-05	0.000380908	8.05672e-05	0.000461285	0	2.34044e-05	0.000159521	0	0.000322758	4.56517e-05	0	0.000198424	0.00026902	0.000161249	0	7.70001e-05	9.62155e-05	0.000361331	9.21065e-05	0.000654684	Bacteria	Verrucomicrobiota	Lentisphaeria	P.palmC41	NA	NA	NA
ASV_1059	0	9.82833e-05	0.00025355	4.26094e-05	0.000343609	7.22439e-05	0.000344897	0.00020426	0.000234405	0.000402836	0.000527183	3.10607e-05	2.34044e-05	0.000239282	6.42137e-05	0.000419585	0.000228258	0	0.000170078	0.000161412	0.000225748	5.35189e-05	0.000154	6.41437e-05	0.00019709	0.000184213	0.000386859	Bacteria	SAR324 clade(Marine group B)	NA	NA	NA	NA	NA
ASV_1061	0.000718364	0.000491417	0.000295808	8.52188e-05	0.000196348	3.61219e-05	0.000229931	0.000437701	0.000146503	0	3.29489e-05	0.000372729	0.000491492	0.000239282	0	9.68273e-05	9.13034e-05	0.000135556	8.50388e-05	0	6.44995e-05	0	7.70001e-05	0.000128287	0.000164241	4.60532e-05	0.000119033	Bacteria	Actinobacteriota	Acidimicrobiia	Microtrichales	Ilumatobacteraceae	Ilumatobacter	NA
ASV_1062	0.000453703	0.00029485	8.45166e-05	0	9.8174e-05	0	0.000258673	0.00035016	0.000205104	4.02836e-05	6.58979e-05	0.000186364	0.000538301	0	3.21069e-05	3.22758e-05	0.000639123	0.00049704	0.000113385	0	9.67492e-05	0	0.0003465	0.000481078	6.56965e-05	0	0	Bacteria	Proteobacteria	Gammaproteobacteria	Pseudomonadales	KI89A clade	NA	NA
ASV_1063	0.000378086	0.000393133	0.000380325	0	9.8174e-05	0	0.000143707	0.00020426	0.000293006	0	0.000131796	0.000279547	0.000748941	0.000358923	0	0.000290482	9.13034e-05	0	0	0	0	0	0.000231	0.000481078	3.28483e-05	4.60532e-05	5.95167e-05	Bacteria	Proteobacteria	Gammaproteobacteria	NA	NA	NA	NA
ASV_1064	0.000302469	0.000458655	0.000169033	0	0.000147261	0	5.74828e-05	8.75401e-05	8.79018e-05	8.05672e-05	0.000164745	0.000714397	0.00037447	0.000279163	3.21069e-05	0.000322758	4.56517e-05	0	5.66926e-05	0.000107608	0.000193498	5.35189e-05	0.000154	0.00035279	0.000295634	9.21065e-05	0.00017855	Bacteria	Myxococcota	Polyangia	Haliangiales	Haliangiaceae	Haliangium	NA
ASV_1065	0.000189043	0.000458655	4.22583e-05	0	0	0	0.000229931	0.000671141	8.79018e-05	0	0	0.000403789	0.000491492	0	0	6.45515e-05	0.000456517	0.000271113	2.83463e-05	0	6.44995e-05	0	0.000731501	0.000545221	0	0	0	Bacteria	SAR324 clade(Marine group B)	NA	NA	NA	NA	NA
ASV_1066	3.78086e-05	0.000131044	4.22583e-05	0	4.9087e-05	0	0.00060357	0.000466881	0.00123062	0	0.00102142	6.21214e-05	2.34044e-05	3.98804e-05	0	3.22758e-05	0.000182607	4.51855e-05	5.66926e-05	0	9.67492e-05	0	3.85e-05	6.41437e-05	0.000164241	0	0.000148792	Bacteria	Firmicutes	Clostridia	Peptostreptococcales-Tissierellales	Fusibacteraceae	Fusibacter	NA
ASV_1067	0	0	8.45166e-05	0	0.000245435	0	2.87414e-05	0.0001459	0.00149433	0	0.00158155	0	2.34044e-05	0.000239282	0	0.000516412	4.56517e-05	0	0.000141731	0	6.44995e-05	0	0	0	6.56965e-05	0	0	Bacteria	Proteobacteria	Gammaproteobacteria	Enterobacterales	Psychromonadaceae	Psychromonas	NA
ASV_1068	0.000831789	0.000393133	0.000169033	0	9.8174e-05	0	0.000258673	0.000525241	8.79018e-05	4.02836e-05	0.000131796	0.000124243	0.000304257	0.000119641	0	0	9.13034e-05	0.000813339	2.83463e-05	0	0	0	0.0004235	0.000416934	0.000131393	0	0	Bacteria	Proteobacteria	Gammaproteobacteria	Chromatiales	Sedimenticolaceae	Sedimenticola	NA
ASV_1069	0.000302469	6.55222e-05	0.000633874	0	0.000883566	0	0.000143707	8.75401e-05	0.000117202	8.05672e-05	0.000263591	0.000310607	0.000187235	0.000757727	3.21069e-05	0.000548688	4.56517e-05	0	2.83463e-05	0.000107608	0	0	7.70001e-05	0	0.000262786	0.00013816	0.000208309	Bacteria	Bacteroidota	Bacteroidia	Cytophagales	Cyclobacteriaceae	NA	NA
ASV_1070	0.000302469	0.000491417	0.000211291	0	0.000147261	0	5.74828e-05	0.00011672	0.000146503	0	0.000131796	0.000341668	0.000444684	0.000239282	0	6.45515e-05	0.000182607	0.000316298	0.000340155	5.38039e-05	0.000290248	0	7.70001e-05	0.000320718	0.000328483	0	0.000148792	Bacteria	Proteobacteria	Gammaproteobacteria	Pseudomonadales	Halieaceae	Halioglobus	NA
ASV_1071	0.000302469	9.82833e-05	0.00025355	0	0.000343609	0	0.000373638	0.00020426	0.000527411	0	0.000757825	0.000155304	0.000117022	3.98804e-05	0	0.000258206	0.000136955	0	0.000113385	0	9.67492e-05	0	0.000231	6.41437e-05	0.000361331	4.60532e-05	0.000297584	Bacteria	Nitrospirota	Thermodesulfovibrionia	NA	NA	NA	NA
ASV_1072	0.00026466	0.000327611	8.45166e-05	0	9.8174e-05	0	0.000373638	0.00023344	5.86012e-05	0	3.29489e-05	0.000124243	0.000117022	0	0	6.45515e-05	0.000410865	0.00149112	0.000170078	0	9.67492e-05	0	0.000500501	0.000641437	9.85448e-05	0	2.97584e-05	Bacteria	Proteobacteria	Gammaproteobacteria	BD7-8	NA	NA	NA
ASV_1073	0.000226852	0.000393133	0.000380325	0	0.000245435	0	0.000431121	0.00020426	0.000175804	0	0.000164745	0.000652275	0.000491492	0.000119641	0	9.68273e-05	9.13034e-05	0	0.000170078	0	0.000161249	0	7.70001e-05	0.000128287	0.000295634	0	8.92751e-05	Bacteria	Proteobacteria	Gammaproteobacteria	Chromatiales	Sedimenticolaceae	Sedimenticola	NA
ASV_1074	0.000151234	6.55222e-05	0.000126775	0.000127828	9.8174e-05	0	2.87414e-05	0	0.000439509	0.000161134	0.000790774	0	0	0.000119641	9.63206e-05	0.00022593	0.00027391	4.51855e-05	0.000510233	0.00026902	0.000193498	0	0.000154	6.41437e-05	0.000295634	0.000276319	0.000476134	Bacteria	Proteobacteria	Gammaproteobacteria	Enterobacterales	Psychromonadaceae	NA	NA
ASV_1075	0.000113426	0.000163806	0.000211291	0	0.000196348	0	0.000344897	0.00023344	5.86012e-05	4.02836e-05	0.000230643	0.000310607	0.00037447	0.000279163	0	0.000129103	0.000410865	0.000225927	0.000368502	5.38039e-05	0.000483746	0	7.70001e-05	6.41437e-05	0.00019709	0	0.000208309	Bacteria	Acidobacteriota	Subgroup 26	NA	NA	NA	NA
ASV_1076	0.000491512	0.000655222	0	0	9.8174e-05	0.000108366	0.000344897	0.0002918	5.86012e-05	0	9.88468e-05	0.000900761	0.00037447	0.000119641	0	0	0.000228258	9.0371e-05	5.66926e-05	0.000107608	0.000161249	5.35189e-05	0.0001155	0.000256575	0	4.60532e-05	2.97584e-05	Bacteria	Proteobacteria	Gammaproteobacteria	Steroidobacterales	Woeseiaceae	Woeseia	NA
ASV_1077	0.000415895	0.000229328	0.000422583	0	0.00049087	0	5.74828e-05	0.00020426	0.000527411	0	0.000197694	0.000372729	0.000117022	0.000319043	0	0.000322758	0.000136955	4.51855e-05	0.000113385	0	0.000257998	0	7.70001e-05	0.000128287	0.000164241	0	0.000297584	Bacteria	Verrucomicrobiota	Kiritimatiellae	WCHB1-41	NA	NA	NA
ASV_1078	0.00026466	0.00029485	0.000126775	0	0.000147261	0	0.000258673	0.000437701	0.000205104	4.02836e-05	0.000197694	3.10607e-05	0.00021064	0.000199402	0	9.68273e-05	0.000456517	0.000180742	0.000311809	0	0.000290248	0	7.70001e-05	0.000128287	0.000295634	0	0.000476134	Bacteria	Acidobacteriota	Thermoanaerobaculia	Thermoanaerobaculales	Thermoanaerobaculaceae	Subgroup 10	NA
ASV_1079	0.000151234	0.000196567	0.000295808	0	0	0	0.00040238	0.000671141	0.000351607	0	3.29489e-05	0.000248486	0.000234044	0	0	3.22758e-05	0.00027391	0.000225927	0.000113385	0	6.44995e-05	0	0.000539001	0.000449006	0.000229938	0	0.000148792	Bacteria	Bacteroidota	Bacteroidia	Bacteroidales	Bacteroidetes BD2-2	NA	NA
ASV_1080	7.56172e-05	0.000163806	0.000169033	0	4.9087e-05	0	5.74828e-05	0.00017508	5.86012e-05	0	3.29489e-05	0.000124243	2.34044e-05	7.97607e-05	0	3.22758e-05	0.000639123	0.000677782	0.000651964	5.38039e-05	0.000935243	0	0.000385	0.000224503	0.00019709	0	0.000208309	Bacteria	Proteobacteria	Gammaproteobacteria	JTB23	NA	NA	NA
ASV_1081	0	0	0	0.00106523	0	0.000939171	0	0	0	0.000765388	3.29489e-05	0	2.34044e-05	3.98804e-05	0.000963206	6.45515e-05	0	0	0	0.000484235	0	0.00096334	0	0	3.28483e-05	0.000460532	0	Bacteria	Proteobacteria	Alphaproteobacteria	SAR11 clade	Clade I	Clade Ib	NA
ASV_1082	0.000491512	0.000753505	8.45166e-05	0	4.9087e-05	0	0.000373638	0.000525241	0.000117202	0	3.29489e-05	0.000652275	0.000397875	0.000159521	0	0	0	4.51855e-05	0	0	0	0	0.000308	0.000416934	6.56965e-05	0	2.97584e-05	Bacteria	Bacteroidota	Bacteroidia	Sphingobacteriales	FFCH9454	NA	NA
ASV_1083	0.000415895	0.000556939	8.45166e-05	0	0.000147261	3.61219e-05	0.000517345	0.000525241	8.79018e-05	0	6.58979e-05	0.000341668	0.00058511	7.97607e-05	0	3.22758e-05	0	0.000225927	0	0	0	0	0.000308	0.00035279	6.56965e-05	0	5.95167e-05	Bacteria	Proteobacteria	Gammaproteobacteria	B2M28	NA	NA	NA
ASV_1084	0.000378086	0.0005897	4.22583e-05	0	0.000294522	3.61219e-05	0.000114966	0.000583601	0.000117202	4.02836e-05	9.88468e-05	0.000124243	0.00021064	0.000239282	3.21069e-05	3.22758e-05	0.000228258	0.000180742	0	5.38039e-05	3.22497e-05	0	0.000462	0.000705581	0.000164241	4.60532e-05	5.95167e-05	Bacteria	Proteobacteria	Gammaproteobacteria	Thiotrichales	Thiotrichaceae	NA	NA
ASV_1085	0.00026466	0.000131044	0.000211291	0	9.8174e-05	0	0.000459863	0.00032098	0.000205104	0	0.000263591	6.21214e-05	0.000163831	0.000279163	0	0	0.00054782	0.000271113	0.000170078	0	0.000161249	0	0.0003465	0.000481078	0.000262786	0	0.000148792	Bacteria	Acidobacteriota	Thermoanaerobaculia	Thermoanaerobaculales	Thermoanaerobaculaceae	Subgroup 10	NA
ASV_1086	0.000226852	0.000425894	8.45166e-05	0	4.9087e-05	0	0.000316156	0.000554421	5.86012e-05	0	6.58979e-05	0.000155304	0.000304257	7.97607e-05	3.21069e-05	3.22758e-05	0.000228258	0.000948895	0.000170078	0	0	0	0.0004235	0.000609365	3.28483e-05	0	2.97584e-05	Bacteria	Desulfobacterota	Desulfobacteria	Desulfobacterales	Desulfosarcinaceae	Sva0081 sediment group	NA
ASV_1087	0.000113426	9.82833e-05	4.22583e-05	0	9.8174e-05	0	0.000287414	0.00017508	8.79018e-05	0	0.000131796	0.000155304	7.02132e-05	0.000199402	0	0	0.000639123	0.000316298	0.00045354	0	0.000870743	5.35189e-05	0.0003465	0.00035279	0.000131393	0	0.000238067	Bacteria	Proteobacteria	Gammaproteobacteria	AT-s2-59	NA	NA	NA
ASV_1088	0.000113426	3.27611e-05	0.000295808	4.26094e-05	0.000245435	0.000108366	0.000172448	8.75401e-05	0.000175804	0.000120851	0.000164745	6.21214e-05	9.36176e-05	0.000398804	3.21069e-05	0.000161379	9.13034e-05	0.000271113	0.000255117	0.000322824	0.000290248	0	0.000231	9.62155e-05	0.00019709	0.000690799	0.000446375	Bacteria	Bacteroidota	Bacteroidia	Flavobacteriales	Flavobacteriaceae	Algibacter	NA
ASV_1089	0.000113426	6.55222e-05	0.000422583	8.52188e-05	0.000736305	7.22439e-05	8.62242e-05	5.83601e-05	0.000410208	0.000201418	0.000329489	0.000217425	9.36176e-05	0.000717846	9.63206e-05	0.000645515	4.56517e-05	0	0.000170078	0.000107608	0.000161249	0	0	3.20718e-05	9.85448e-05	9.21065e-05	5.95167e-05	Bacteria	Proteobacteria	Gammaproteobacteria	Enterobacterales	Kangiellaceae	Aliikangiella	NA
ASV_1090	3.78086e-05	0	0	0.000852188	0	0.00122815	0	0	0	0.00145021	3.29489e-05	0	0	0	0.000706351	6.45515e-05	0	0	0	0.000215216	0	0.000642226	0	3.20718e-05	0	0.000368426	2.97584e-05	Bacteria	Proteobacteria	Gammaproteobacteria	Pseudomonadales	SAR86 clade	NA	NA
ASV_1091	0	0	0	0	0.000343609	0	5.74828e-05	8.75401e-05	0.000439509	0.000161134	0.000757825	0	0	7.97607e-05	0	0.000355033	0.000182607	0	0.000311809	0.000215216	0.000644995	0	0.000154	3.20718e-05	0.00019709	4.60532e-05	0.000714201	Bacteria	Patescibacteria	Parcubacteria	Candidatus Campbellbacteria	NA	NA	NA
ASV_1092	0.000415895	0.0005897	0	0	9.8174e-05	0	0	0.00020426	0.000117202	0	0	0.000590154	0.000678728	0.000159521	6.42137e-05	0.00022593	9.13034e-05	0.000406669	2.83463e-05	5.38039e-05	0.000225748	0	0.0001925	6.41437e-05	0.000229938	9.21065e-05	5.95167e-05	Bacteria	Planctomycetota	Planctomycetes	Pirellulales	Pirellulaceae	Blastopirellula	NA
ASV_1093	0.000340278	0.0005897	8.45166e-05	0	0	3.61219e-05	0.000344897	0.000962941	0.000205104	0	0.000230643	0.000528032	0.000397875	3.98804e-05	0	6.45515e-05	4.56517e-05	4.51855e-05	0	0	0.000128999	5.35189e-05	0.000154	9.62155e-05	0	0	2.97584e-05	Bacteria	Desulfobacterota	Desulfuromonadia	Desulfuromonadales	Geopsychrobacteraceae	Desulfuromusa	NA
ASV_1094	0.000226852	0.000491417	4.22583e-05	0	0	0	0.000459863	0.00032098	0.000263705	0	0	0.000186364	0.000163831	3.98804e-05	0	0	0.000228258	0.000271113	0.000113385	0	0.000161249	0	0.000654501	0.000545221	0.000262786	4.60532e-05	0.00017855	Bacteria	Bacteroidota	Bacteroidia	Bacteroidales	Bacteroidetes BD2-2	NA	NA
ASV_1095	0.000226852	0.000393133	0.000126775	0	0.000147261	0	0.00040238	0.00032098	0.000205104	0	0.00029654	0.000559093	0.000514897	0.000239282	0	3.22758e-05	9.13034e-05	9.0371e-05	5.66926e-05	0	6.44995e-05	0	0.0001925	0.000224503	3.28483e-05	0	0.000238067	Bacteria	Acidobacteriota	Thermoanaerobaculia	Thermoanaerobaculales	Thermoanaerobaculaceae	Subgroup 10	NA
ASV_1096	0.000189043	0.000262089	0.00025355	0	0.000196348	0	0.000316156	0.00020426	0.000263705	0	9.88468e-05	0.000248486	0.00021064	0.000199402	0	9.68273e-05	0.000593472	0.000406669	0.000425194	5.38039e-05	0.000354747	0	0.000231	0.000160359	3.28483e-05	0	5.95167e-05	Bacteria	Proteobacteria	Gammaproteobacteria	Pseudomonadales	Halieaceae	Halioglobus	NA
ASV_1098	0.000831789	0.000753505	4.22583e-05	0	0	0	0.000574828	0.000554421	2.93006e-05	0	6.58979e-05	0.000590154	0.000538301	3.98804e-05	0	6.45515e-05	0	4.51855e-05	0	0	0	0	0.000154	3.20718e-05	3.28483e-05	0	0	Bacteria	Proteobacteria	Gammaproteobacteria	Enterobacterales	Kangiellaceae	NA	NA
ASV_1099	0.000529321	0.000655222	4.22583e-05	0	9.8174e-05	0	0.000373638	0.00020426	8.79018e-05	8.05672e-05	0.000131796	0.000590154	0.000468088	7.97607e-05	0	6.45515e-05	0	0.000135556	5.66926e-05	0	3.22497e-05	5.35189e-05	0.0004235	0.000384862	0	0	2.97584e-05	Bacteria	Proteobacteria	Gammaproteobacteria	Ectothiorhodospirales	Thioalkalispiraceae	Thiohalophilus	NA
ASV_1100	0.000453703	0.000458655	0.000295808	0	9.8174e-05	0	0.000459863	0.000437701	5.86012e-05	4.02836e-05	0.000131796	0.000310607	0.000187235	0.000239282	0	0.000161379	0.000228258	9.0371e-05	0	5.38039e-05	0.000128999	5.35189e-05	0.000308	0.00035279	9.85448e-05	4.60532e-05	5.95167e-05	Bacteria	Proteobacteria	Gammaproteobacteria	Thiotrichales	Thiotrichaceae	NA	NA
ASV_1101	0.000378086	0.000393133	0.000633874	0	0.000147261	7.22439e-05	0.000287414	0.00020426	0.000175804	4.02836e-05	9.88468e-05	0.000372729	0.000234044	0.000159521	0	0.000290482	0.000228258	4.51855e-05	0.000141731	0.000107608	3.22497e-05	0	0.000308	0.000224503	0.00019709	0	2.97584e-05	Bacteria	Bacteroidota	Bacteroidia	Flavobacteriales	Flavobacteriaceae	Winogradskyella	NA
ASV_1102	0.00026466	0.000229328	0.000338066	0	0.000147261	0	0.000689794	0.000700321	0.000380908	0	0.000329489	0.000279547	0.000187235	7.97607e-05	0	0	9.13034e-05	9.0371e-05	0.000113385	0	9.67492e-05	0	0.0001925	0.000288647	0	0	0	Bacteria	Desulfobacterota	Desulfuromonadia	Desulfuromonadales	Geopsychrobacteraceae	Desulfuromusa	NA
ASV_1103	0.00026466	0.000163806	4.22583e-05	4.26094e-05	0.000196348	0	2.87414e-05	0.00017508	2.93006e-05	0	3.29489e-05	0.000186364	0.000257448	7.97607e-05	0	3.22758e-05	0.00104999	0.000451855	8.50388e-05	5.38039e-05	0.000193498	0	0.000462	0.000641437	0.000427028	0	0.000148792	Bacteria	Actinobacteriota	Acidimicrobiia	Microtrichales	Ilumatobacteraceae	Ilumatobacter	NA
ASV_1104	0.000189043	0.000327611	0	0	4.9087e-05	0	0.00060357	0.000583601	5.86012e-05	0	6.58979e-05	0.000372729	0.000397875	0.000159521	0	9.68273e-05	0	0	8.50388e-05	0	3.22497e-05	0	0.0004235	0.000673509	6.56965e-05	0	0.000148792	Bacteria	Actinobacteriota	Acidimicrobiia	Actinomarinales	NA	NA	NA
ASV_1105	0.000151234	0.000327611	4.22583e-05	0	4.9087e-05	0	0.000488604	0.0002918	0.000117202	0	6.58979e-05	0.000155304	0.000163831	3.98804e-05	0	0	0.000502168	0.000858524	8.50388e-05	0	0.000257998	0	0.0003465	0.000705581	0.000164241	0	2.97584e-05	Bacteria	Planctomycetota	OM190	NA	NA	NA	NA
ASV_1106	3.78086e-05	0.000196567	0.000380325	8.52188e-05	0.00049087	3.61219e-05	0.000114966	5.83601e-05	0.000263705	0.000483403	0.000197694	3.10607e-05	2.34044e-05	0.000279163	6.42137e-05	6.45515e-05	9.13034e-05	0	0.000396848	0.000430432	0.000257998	5.35189e-05	3.85e-05	9.62155e-05	0.000394179	0.000230266	0.000327342	Bacteria	Bacteroidota	Bacteroidia	Bacteroidales	Prolixibacteraceae	Draconibacterium	NA
ASV_1107	0	0	0	0.00102263	0	0.000975293	0	0	0	0.00124879	3.29489e-05	9.31822e-05	0	0	0.000577923	0.000161379	0	0	2.83463e-05	0.000215216	6.44995e-05	0.000749264	7.70001e-05	3.20718e-05	0	0.000322373	0	Bacteria	Proteobacteria	Alphaproteobacteria	SAR11 clade	Clade II	NA	NA
ASV_1108	0.000529321	0.000393133	0.000591616	0	0.000343609	0	0.000229931	0.00020426	0.000293006	4.02836e-05	0.000197694	3.10607e-05	0.000257448	0.000558325	0	0.00022593	4.56517e-05	0.000180742	0.000113385	0.000107608	0	0	7.70001e-05	0.000224503	9.85448e-05	0	0.000119033	Bacteria	Bacteroidota	Bacteroidia	Flavobacteriales	Flavobacteriaceae	Ulvibacter	NA
ASV_1109	0.000378086	0.000458655	0.000169033	4.26094e-05	0.000147261	0	0.000229931	0.000525241	2.93006e-05	0	0.000164745	0.000465911	0.000444684	0.000199402	3.21069e-05	0.000161379	0.000136955	0.000406669	8.50388e-05	0	6.44995e-05	0	0.000154	0.000192431	6.56965e-05	0	2.97584e-05	Bacteria	Proteobacteria	Alphaproteobacteria	Rhizobiales	Rhizobiaceae	Pseudahrensia	NA
ASV_1110	0.000340278	0.000393133	0.000464841	0	0.000294522	3.61219e-05	8.62242e-05	0.00011672	0.000293006	0	3.29489e-05	0.000279547	0.000538301	0.000398804	0	0.000129103	0.000182607	4.51855e-05	8.50388e-05	0	9.67492e-05	0	0.000231	0.000192431	0.00019709	0	0.000208309	Bacteria	Verrucomicrobiota	Verrucomicrobiae	Verrucomicrobiales	DEV007	NA	NA
ASV_1111	0.000302469	0.000327611	4.22583e-05	0	0	0	0.00040238	0.000466881	5.86012e-05	0	3.29489e-05	0.000217425	0.000397875	0.000159521	3.21069e-05	3.22758e-05	0.000639123	0.000225927	5.66926e-05	0	6.44995e-05	5.35189e-05	0.0004235	0.000449006	0.00019709	0	5.95167e-05	Bacteria	Proteobacteria	Gammaproteobacteria	B2M28	NA	NA	NA
ASV_1112	0.000151234	0.0005897	8.45166e-05	0	0.000147261	0	8.62242e-05	0.000408521	8.79018e-05	4.02836e-05	9.88468e-05	0.000807579	0.000608515	7.97607e-05	0	6.45515e-05	4.56517e-05	0.000225927	8.50388e-05	5.38039e-05	3.22497e-05	0	0.0001155	0.000513149	3.28483e-05	0	2.97584e-05	Bacteria	Proteobacteria	Alphaproteobacteria	Rhodospirillales	Magnetospiraceae	NA	NA
ASV_1113	0	0	0	0	9.8174e-05	0	0	0	2.93006e-05	4.02836e-05	0	0.000279547	0	0.000757727	0.000160534	0.00322758	0	0	0	5.38039e-05	0	0	0	0	0	0	2.97584e-05	Bacteria	Proteobacteria	Gammaproteobacteria	Enterobacterales	Pseudoalteromonadaceae	NA	NA
ASV_1114	0.00026466	0.000458655	0	0	0	0	0.000287414	0.00020426	2.93006e-05	0	3.29489e-05	0.000714397	0.000421279	0	0	0	0.00054782	0.000451855	5.66926e-05	0	3.22497e-05	0	0.000308	0.000609365	0.000131393	0	2.97584e-05	Bacteria	Acidobacteriota	Vicinamibacteria	Subgroup 17	NA	NA	NA
ASV_1115	0.000189043	0	0.000126775	0	0.000196348	0	0	2.918e-05	0.000175804	4.02836e-05	6.58979e-05	0	9.36176e-05	0.000199402	0	0.000129103	0.000136955	0	0.000850388	0.000215216	0.00106424	0	0.0001155	9.62155e-05	0.000229938	0.000184213	0.000476134	Bacteria	Verrucomicrobiota	Verrucomicrobiae	Verrucomicrobiales	Rubritaleaceae	Haloferula	NA
ASV_1116	0.000151234	0.00029485	0.000126775	0	0.000294522	0	0.000431121	0.000408521	0.000263705	0	0.000131796	0.000621214	0.000491492	0.000239282	3.21069e-05	0.000129103	0.000136955	4.51855e-05	8.50388e-05	0	9.67492e-05	5.35189e-05	0.0001155	9.62155e-05	6.56965e-05	0	8.92751e-05	Bacteria	Nitrospirota	Thermodesulfovibrionia	NA	NA	NA	NA
ASV_1117	0.000113426	0.000262089	0	0	9.8174e-05	0	0.000229931	0.00035016	8.79018e-05	0	9.88468e-05	9.31822e-05	9.36176e-05	3.98804e-05	0	0	0.000319562	0.000542226	8.50388e-05	0	6.44995e-05	0	0.000654501	0.00128287	0.000131393	9.21065e-05	0.000119033	Bacteria	Bacteroidota	Ignavibacteria	Ignavibacteriales	PHOS-HE36	NA	NA
ASV_1118	0.000113426	9.82833e-05	0.000126775	0	4.9087e-05	0	0.000689794	0.000437701	8.79018e-05	0	0.000164745	0.000248486	0.000187235	7.97607e-05	0	0	0.000593472	0.000225927	0.000198424	0	0.000161249	0	0.000154	0.000449006	0.000328483	0	0.000148792	Bacteria	Chloroflexi	Anaerolineae	Caldilineales	Caldilineaceae	NA	NA
ASV_1119	3.78086e-05	3.27611e-05	4.22583e-05	0.000170438	4.9087e-05	0.000108366	5.74828e-05	5.83601e-05	0.000175804	0.000805672	0.000395387	6.21214e-05	4.68088e-05	0.000239282	0.000160534	0.00022593	0.000319562	0	0.000198424	0.000753255	0.000257998	0	0.0001155	0	0.000131393	0.000736852	0.000119033	Bacteria	Bacteroidota	Bacteroidia	Cytophagales	Cyclobacteriaceae	NA	NA
ASV_1120	3.78086e-05	0.000163806	0.000422583	0	0.000294522	0	0.000229931	2.918e-05	0.000293006	4.02836e-05	0	0	0.000117022	0.000119641	3.21069e-05	0.000258206	0.000182607	4.51855e-05	0.000481887	0	0.000483746	0	0.0001155	0.000192431	0.000295634	0	0.000714201	Bacteria	Verrucomicrobiota	Verrucomicrobiae	Verrucomicrobiales	Rubritaleaceae	Persicirhabdus	NA
ASV_1121	3.78086e-05	9.82833e-05	0.000126775	0	0.000196348	7.22439e-05	0	8.75401e-05	0.000527411	8.05672e-05	0.000197694	9.31822e-05	0	7.97607e-05	0.000128427	6.45515e-05	0.000182607	0	0.00104881	0.000107608	0.000419247	0	0.0001155	0	0.000459876	9.21065e-05	0.000297584	Bacteria	Proteobacteria	Gammaproteobacteria	Enterobacterales	Psychromonadaceae	Psychromonas	NA
ASV_1122	3.78086e-05	0	0.000169033	4.26094e-05	4.9087e-05	0	2.87414e-05	0	0.000234405	4.02836e-05	0.00029654	0	9.36176e-05	0.000159521	0	0	0.00027391	0.000135556	0.000878735	0.000215216	0.000806244	5.35189e-05	0.0002695	9.62155e-05	0.000295634	9.21065e-05	0.000386859	Bacteria	Proteobacteria	Gammaproteobacteria	UBA10353 marine group	NA	NA	NA
ASV_1123	3.78086e-05	0.000163806	0.000549358	0	0.000147261	0	0.000172448	5.83601e-05	0.000673914	8.05672e-05	0.000658979	3.10607e-05	2.34044e-05	0.000119641	0	0.000193655	9.13034e-05	0	0.000113385	0.000107608	0.000193498	0	0.000231	6.41437e-05	0.000459876	9.21065e-05	0.000416617	Bacteria	Firmicutes	Clostridia	Peptostreptococcales-Tissierellales	Fusibacteraceae	Fusibacter	NA
ASV_1124	0	0	0	0.00149133	0	0.000794683	0	0	0	0.000684821	0	0	0	0	0.00102742	0	0	0	0	0.000376628	0	0.00101686	0	0	0	0.000276319	0	Bacteria	Proteobacteria	Gammaproteobacteria	Pseudomonadales	SAR86 clade	NA	NA
ASV_1125	0	0	0	0.00127828	0	0.000469585	0	0	2.93006e-05	0.000966806	0	0	0	0	0.000417389	3.22758e-05	0	0	0	0.000376628	0	0.00181964	0	0	0	0.000690799	0	Bacteria	SAR324 clade(Marine group B)	NA	NA	NA	NA	NA
ASV_1126	0.000793981	0.00029485	0	0	0.000294522	0	0.000287414	0.000466881	5.86012e-05	0	0.000329489	0.000714397	0.000117022	0.000239282	3.21069e-05	6.45515e-05	9.13034e-05	0.000180742	0	0	3.22497e-05	0	0.0002695	0.000224503	3.28483e-05	0	0.000119033	Bacteria	Proteobacteria	Gammaproteobacteria	Thiotrichales	Thiotrichaceae	NA	NA
ASV_1127	0.000453703	0.000360372	0.000126775	0	0.000147261	0	0.000316156	0.000496061	8.79018e-05	4.02836e-05	0.000197694	0.000496972	0.000304257	0.000199402	0	9.68273e-05	9.13034e-05	4.51855e-05	5.66926e-05	5.38039e-05	9.67492e-05	0	0.0002695	0.000449006	0	4.60532e-05	5.95167e-05	Bacteria	Proteobacteria	Gammaproteobacteria	Thiotrichales	Thiotrichaceae	NA	NA
ASV_1128	0.000302469	0.000360372	0.000126775	0	0.000196348	0	0.000287414	0.000496061	0.000293006	0	0.00029654	0.000403789	0.000351066	0.000279163	0	0.000193655	9.13034e-05	4.51855e-05	5.66926e-05	0	6.44995e-05	0	0.0002695	0.000224503	0	0	8.92751e-05	Bacteria	Nitrospirota	Thermodesulfovibrionia	NA	NA	NA	NA
ASV_1129	0.00026466	0.000196567	0.000380325	0	0.000638131	3.61219e-05	0	2.918e-05	5.86012e-05	0.000161134	0.000164745	0.000714397	0.00058511	0.000358923	3.21069e-05	0.000290482	0	0	0.000113385	0	0	0	0.000231	0.000128287	0.000131393	4.60532e-05	8.92751e-05	Bacteria	Proteobacteria	Gammaproteobacteria	Pseudomonadales	P13-46	NA	NA
ASV_1130	0.000113426	0	4.22583e-05	0.000213047	0.000245435	3.61219e-05	8.62242e-05	2.918e-05	0.000234405	0.000362552	0.000263591	0.000124243	9.36176e-05	0.000119641	0.000160534	0.000355033	0	9.0371e-05	8.50388e-05	0.000591843	0.000193498	0.000107038	0.000231	3.20718e-05	0.000229938	0.000828958	0.000297584	Bacteria	Proteobacteria	Gammaproteobacteria	Enterobacterales	Colwelliaceae	Colwellia	NA
ASV_1132	7.56172e-05	6.55222e-05	0.000211291	4.26094e-05	0.000196348	0.000252854	5.74828e-05	2.918e-05	8.79018e-05	0.000120851	9.88468e-05	0	0.000117022	0.000358923	0.000224748	6.45515e-05	0.000684775	0.000316298	0.000311809	0.000591843	0.000128999	5.35189e-05	0.0001155	9.62155e-05	0.000131393	0.000690799	0.000208309	Bacteria	Proteobacteria	Gammaproteobacteria	Thiotrichales	Thiotrichaceae	Cocleimonas	NA
ASV_1133	7.56172e-05	0	8.45166e-05	8.52188e-05	0.000294522	3.61219e-05	2.87414e-05	0	0.000175804	4.02836e-05	0.000197694	3.10607e-05	0	0.000518445	9.63206e-05	0.00112965	0	9.0371e-05	8.50388e-05	0.000107608	0.000128999	0	0.0013475	6.41437e-05	9.85448e-05	9.21065e-05	0.000148792	Bacteria	Proteobacteria	Alphaproteobacteria	Rickettsiales	Rickettsiaceae	Candidatus Megaira	NA
ASV_1134	7.56172e-05	3.27611e-05	0.000295808	4.26094e-05	0.000245435	0.000216732	0.000143707	0	5.86012e-05	0.000201418	3.29489e-05	0	2.34044e-05	0.000119641	0.000128427	0.000129103	0.000228258	4.51855e-05	0.000311809	0.000538039	0.000451496	0	0.000154	9.62155e-05	0.000525572	0.000230266	0.000624926	Bacteria	Desulfobacterota	Desulfuromonadia	Desulfuromonadales	Sva1033	NA	NA
ASV_1135	3.78086e-05	6.55222e-05	4.22583e-05	0.000298266	9.8174e-05	0.00018061	0	0	5.86012e-05	0.000201418	3.29489e-05	0	0	0.000279163	0.000256855	0.000129103	9.13034e-05	0	0.000255117	0.00112988	0.000225748	5.35189e-05	0.000385	6.41437e-05	9.85448e-05	0.00124344	0.000297584	Bacteria	Bacteroidota	Bacteroidia	Flavobacteriales	Flavobacteriaceae	Tenacibaculum	NA
ASV_1136	0	3.27611e-05	4.22583e-05	0.000127828	0	0.000108366	5.74828e-05	2.918e-05	0.000322307	0.000281985	0.000428336	9.31822e-05	0	0.000199402	6.42137e-05	9.68273e-05	9.13034e-05	4.51855e-05	0.000623618	0.000807059	0.000515996	0	7.70001e-05	0	0.000262786	0.000414479	0.000208309	Bacteria	Proteobacteria	Gammaproteobacteria	Enterobacterales	Colwelliaceae	Colwellia	NA
ASV_1137	0	3.27611e-05	0.000380325	0.000127828	0.000785392	0	0.000143707	0	8.79018e-05	4.02836e-05	0.000197694	6.21214e-05	2.34044e-05	0.000518445	0.000160534	0.00229158	0	0	0	0	0	0	3.85e-05	0	0	0	0	Bacteria	Bacteroidota	Bacteroidia	Flavobacteriales	Flavobacteriaceae	NA	NA
ASV_1138	0	0	4.22583e-05	0.000852188	0	0.000722439	2.87414e-05	0	2.93006e-05	0.000523687	3.29489e-05	0	0	3.98804e-05	0.000481603	6.45515e-05	0	0	0	0.000430432	3.22497e-05	0.0019802	0	0	3.28483e-05	0.000644745	2.97584e-05	Bacteria	Proteobacteria	Alphaproteobacteria	Puniceispirillales	SAR116 clade	NA	NA
ASV_1139	0	0	4.22583e-05	0.000213047	0.000343609	7.22439e-05	0	0	8.79018e-05	0.00100709	3.29489e-05	0	2.34044e-05	0.000159521	3.21069e-05	0.000322758	4.56517e-05	0	0.000170078	0.00156031	0.000193498	0.000107038	3.85e-05	0	3.28483e-05	0.00110528	0.000208309	Bacteria	Bacteroidota	Bacteroidia	Flavobacteriales	Flavobacteriaceae	Flavicella	NA
ASV_1140	0	0	0	0.00072436	0.000147261	0.000939171	0	0	0	0.000926523	0	0	0	0	0.000642137	0.000161379	9.13034e-05	0	0	0.000538039	0	0.00117742	0	0	0	0.000414479	0	Bacteria	Proteobacteria	Alphaproteobacteria	SAR11 clade	Clade II	NA	NA
ASV_1141	0.000415895	0.000196567	0	0	0.000196348	0	0.00020119	0.000496061	5.86012e-05	8.05672e-05	0.000164745	0.000248486	0.000351066	0.000119641	0	0.000129103	0.000182607	0.000542226	0.000255117	5.38039e-05	0.000128999	0	0.000308	0.000320718	9.85448e-05	0	2.97584e-05	Bacteria	Proteobacteria	Gammaproteobacteria	Burkholderiales	Nitrosomonadaceae	IS-44	NA
ASV_1142	0.000302469	0.000131044	8.45166e-05	0	0.000147261	0	8.62242e-05	8.75401e-05	0.000380908	0	0.000131796	9.31822e-05	0.000117022	0.000119641	0	0.000129103	0.00054782	9.0371e-05	0.000170078	0	0.000709494	0	0.000385	0.000224503	0.000394179	9.21065e-05	0.000238067	Bacteria	Chloroflexi	Anaerolineae	Caldilineales	Caldilineaceae	NA	NA
ASV_1143	0.000189043	0.000131044	0.000422583	0	0	0	0.000287414	0.00011672	8.79018e-05	0	0.000131796	0.000465911	0.000140426	0.000279163	0	0.000129103	0.000410865	0.000361484	0.000283463	5.38039e-05	0.000322497	0	0.000154	0.000224503	0.000328483	4.60532e-05	0.000119033	Bacteria	Proteobacteria	Alphaproteobacteria	Rhizobiales	Hyphomicrobiaceae	Filomicrobium	NA
ASV_1144	3.78086e-05	0	0	0.0018322	4.9087e-05	0.00101141	0	0	0	0.000644538	0	0	0	0	0.000545816	6.45515e-05	4.56517e-05	0	0	0.000161412	0	0.000695745	0	0	0	0.000506586	0	Bacteria	Proteobacteria	Gammaproteobacteria	Pseudomonadales	SAR86 clade	NA	NA
ASV_1145	0	0	0.000507099	0.000127828	0.000294522	3.61219e-05	2.87414e-05	0	0.000205104	4.02836e-05	9.88468e-05	0.000186364	0.000140426	0.000638086	0.000192641	0.000580964	0.000136955	4.51855e-05	8.50388e-05	0.000484235	6.44995e-05	0.000107038	7.70001e-05	6.41437e-05	0.00019709	0.000690799	0.000148792	Bacteria	Proteobacteria	Gammaproteobacteria	Enterobacterales	Colwelliaceae	Colwellia	NA
ASV_1146	0	0	0	0.00115045	0	0.00104754	0	0	0	0.000845956	3.29489e-05	0	0	0	0.000738458	0.000129103	0	0	0	0.000430432	0	0.000428151	0	0	0	0.000598692	5.95167e-05	Bacteria	Proteobacteria	Alphaproteobacteria	SAR11 clade	Clade II	NA	NA
ASV_1148	0.000340278	0.000163806	0.000126775	0	4.9087e-05	0	0.000632311	0.0002918	0.000146503	0	0	0.000341668	0.000187235	0.000159521	0	6.45515e-05	0.000410865	0.000722968	0.000141731	5.38039e-05	6.44995e-05	0	0.000308	0.000224503	9.85448e-05	0	0.000119033	Bacteria	Chloroflexi	KD4-96	NA	NA	NA	NA
ASV_1149	0.000151234	0.000196567	0.00025355	4.26094e-05	0.000392696	7.22439e-05	0.000517345	0.00017508	0.000205104	0	0.000164745	0.000559093	0.000140426	0.000319043	6.42137e-05	0.000290482	9.13034e-05	0	0.000141731	5.38039e-05	0.000193498	0	3.85e-05	6.41437e-05	0.00019709	0	0.00017855	Bacteria	Bacteroidota	Rhodothermia	Rhodothermales	Rhodothermaceae	NA	NA
ASV_1150	0.000151234	3.27611e-05	0.000169033	0	0.000147261	3.61219e-05	0.000143707	0	0.000351607	0.000120851	0.000757825	0	2.34044e-05	3.98804e-05	0	0.000258206	0	0	0.000396848	0.000107608	0.000515996	0	0.0001155	6.41437e-05	0.000427028	9.21065e-05	0.000505892	Bacteria	Verrucomicrobiota	Lentisphaeria	SS1-B-02-17	NA	NA	NA
ASV_1151	0.000113426	0.000262089	0.000169033	0	0.000147261	0	0.000546087	0.00032098	0.000234405	0	0.000395387	0.000217425	0.000117022	0	0	0.000290482	0.000228258	9.0371e-05	0.000198424	0	3.22497e-05	0	0.000231	0.000128287	0.000328483	0	0.000327342	Bacteria	Marinimicrobia (SAR406 clade)	NA	NA	NA	NA	NA
ASV_1152	7.56172e-05	0.000393133	8.45166e-05	0	4.9087e-05	0	0.000229931	0.00032098	0.000293006	0	3.29489e-05	0	0.000234044	7.97607e-05	0	0.000161379	0.000136955	0.000858524	0.000255117	0	0.000161249	0	0.000231	0.000416934	0.000164241	0	0.000327342	Bacteria	Proteobacteria	Gammaproteobacteria	Gammaproteobacteria Incertae Sedis	Unknown Family	NA	NA
ASV_1153	0	3.27611e-05	0.00025355	0	0.000196348	3.61219e-05	0.000287414	0.00020426	0.000263705	4.02836e-05	0.000395387	0.000124243	2.34044e-05	0.000119641	6.42137e-05	0	0.000182607	0.000135556	0.000396848	0.000107608	0.000161249	5.35189e-05	0.0001925	0.000224503	0.000492724	0.000184213	0.000416617	Bacteria	Desulfobacterota	Desulfobulbia	Desulfobulbales	Desulfocapsaceae	Desulfopila	NA
ASV_1154	0.000340278	0.000163806	0.00025355	8.52188e-05	0	0	0.000373638	0.000466881	0.000175804	4.02836e-05	3.29489e-05	0	0.000280853	7.97607e-05	6.42137e-05	6.45515e-05	0.000228258	0.000316298	0.000113385	0.000161412	6.44995e-05	0	0.000231	0.000545221	0.00019709	0	0.000208309	Bacteria	Bacteroidota	Bacteroidia	Flavobacteriales	Flavobacteriaceae	NA	NA
ASV_1155	0.000340278	0.000491417	8.45166e-05	0	4.9087e-05	3.61219e-05	0.000574828	0.00026262	0.000175804	4.02836e-05	3.29489e-05	0.000155304	0.000257448	0.000119641	0	3.22758e-05	0.000182607	0.000225927	0.000141731	0.000107608	0.000161249	0	0.0002695	0.00035279	0.000229938	0	8.92751e-05	Bacteria	Bacteroidota	Bacteroidia	Cytophagales	Cyclobacteriaceae	NA	NA
ASV_1156	0.000226852	0.00029485	0.000126775	4.26094e-05	9.8174e-05	0	0.000546087	0.000496061	8.79018e-05	4.02836e-05	9.88468e-05	0.000310607	0.000117022	3.98804e-05	0	6.45515e-05	9.13034e-05	0.000542226	5.66926e-05	0.000107608	0	0	0.000462	0.000481078	9.85448e-05	4.60532e-05	8.92751e-05	Bacteria	Desulfobacterota	Desulfobulbia	Desulfobulbales	Desulfobulbaceae	NA	NA
ASV_1157	0.000151234	0	0.000126775	4.26094e-05	0.000736305	3.61219e-05	0.000143707	2.918e-05	0.000175804	0.000161134	0.000230643	0.000186364	0	0.000398804	9.63206e-05	0.00135558	0	0.000135556	0.000170078	0.000161412	3.22497e-05	0.000267594	3.85e-05	6.41437e-05	3.28483e-05	9.21065e-05	5.95167e-05	Bacteria	Proteobacteria	Alphaproteobacteria	Rickettsiales	Rickettsiaceae	Candidatus Megaira	NA
ASV_1158	0.000113426	9.82833e-05	0.000464841	0	0.000196348	0	5.74828e-05	8.75401e-05	0.000263705	0	9.88468e-05	0	0.000140426	7.97607e-05	6.42137e-05	0	0.000319562	4.51855e-05	0.000283463	5.38039e-05	0.000451496	0	0.000385	0.00035279	0.000525572	9.21065e-05	0.000416617	Bacteria	Chloroflexi	Anaerolineae	Caldilineales	Caldilineaceae	NA	NA
ASV_1159	3.78086e-05	0	0.000211291	0.000255656	0.000196348	0.00018061	2.87414e-05	0	8.79018e-05	0.000322269	0.000131796	6.21214e-05	9.36176e-05	0.000159521	0.000224748	0.0010651	0	4.51855e-05	8.50388e-05	0.000968471	0.000128999	0.000107038	0.0001155	0	9.85448e-05	0.000414479	0.000119033	Bacteria	Planctomycetota	Planctomycetes	Planctomycetales	Gimesiaceae	NA	NA
ASV_1161	0.000302469	0	0	0.00132089	0.000147261	0.000614073	0.000172448	0	0	0.000483403	0	0	0	0	3.21069e-05	0	4.56517e-05	0	0	0.000215216	0	0.00096334	7.70001e-05	0	0.000262786	0.000967118	2.97584e-05	Bacteria	Proteobacteria	Gammaproteobacteria	Pseudomonadales	Moraxellaceae	Acinetobacter	NA
ASV_1162	0.000302469	0.000262089	0.000126775	0	9.8174e-05	3.61219e-05	0.00020119	0.0002918	0.000234405	0.000120851	6.58979e-05	0.000155304	0.000561706	0.000239282	6.42137e-05	3.22758e-05	0.000136955	0	0.000170078	5.38039e-05	6.44995e-05	5.35189e-05	0.0003465	0.000384862	0.00019709	0	8.92751e-05	Bacteria	Bacteroidota	Bacteroidia	Flavobacteriales	Schleiferiaceae	Schleiferia	NA
ASV_1163	0.00026466	9.82833e-05	0.000422583	0	0.000441783	0	8.62242e-05	0.0002918	0.00046881	0	0.000362438	0.000372729	0.000187235	0.000319043	0	0.000774618	0	0.000180742	5.66926e-05	0	0	0	0.0001155	3.20718e-05	6.56965e-05	0	0	Bacteria	Proteobacteria	Gammaproteobacteria	Pseudomonadales	Nitrincolaceae	Motiliproteus	NA
ASV_1164	0.000151234	0.000360372	0.00025355	4.26094e-05	0.000196348	0	0.000172448	0.00020426	0.000263705	4.02836e-05	0.000164745	0.000186364	0.000187235	0.000239282	0	0.000129103	0.000228258	0.000135556	0.000283463	5.38039e-05	9.67492e-05	0	0.000154	6.41437e-05	0.000558421	4.60532e-05	0.000267825	Bacteria	Bacteroidota	Bacteroidia	Chitinophagales	Saprospiraceae	NA	NA
ASV_1165	0.000151234	0.000360372	8.45166e-05	0	9.8174e-05	0	0.000344897	0.000408521	0.000117202	0	0.000197694	0.000559093	0.000187235	0.000119641	0	6.45515e-05	0.000136955	0.000225927	0.000170078	0	9.67492e-05	0	0.0001925	0.000320718	0.000229938	4.60532e-05	0.000208309	Bacteria	Zixibacteria	NA	NA	NA	NA	NA
ASV_1166	0.000151234	0.000327611	0	0	4.9087e-05	0	0.000373638	0.0002918	0	0	6.58979e-05	0.000496972	0.000117022	0	0	0	0.000456517	0.000677782	2.83463e-05	5.38039e-05	6.44995e-05	0	0.000770001	0.000737652	0	0	0	Bacteria	Proteobacteria	Gammaproteobacteria	Thiotrichales	Thiotrichaceae	NA	NA
ASV_1167	0.000378086	0.000163806	4.22583e-05	0	9.8174e-05	0	0.000373638	5.83601e-05	0.000117202	0	9.88468e-05	0	9.36176e-05	0.000199402	3.21069e-05	3.22758e-05	0.000319562	0.000858524	0.000340155	0	0.000290248	0	0.0003465	0.000288647	0.000328483	0	0.00017855	Bacteria	Planctomycetota	Planctomycetes	Pirellulales	Pirellulaceae	Blastopirellula	NA
ASV_1168	0.000189043	9.82833e-05	0.000380325	0	0.000343609	3.61219e-05	0.000114966	8.75401e-05	0.000351607	8.05672e-05	0.000395387	9.31822e-05	7.02132e-05	0.000319043	0	0.000451861	4.56517e-05	0	0.000311809	0.000161412	0.000257998	0	7.70001e-05	6.41437e-05	0.000262786	0	0.000327342	Bacteria	Proteobacteria	Gammaproteobacteria	Pseudomonadales	Spongiibacteraceae	BD1-7 clade	NA
ASV_1169	0.000151234	6.55222e-05	8.45166e-05	0	0	0	0.000287414	0.000496061	5.86012e-05	4.02836e-05	0	0.000124243	0.000140426	0	0	0	0.000410865	0.00131038	0.000113385	0	0.000225748	0	0.0001925	0.000513149	0.000262786	0	0.00017855	Bacteria	Acidobacteriota	Thermoanaerobaculia	Thermoanaerobaculales	Thermoanaerobaculaceae	Subgroup 23	NA
ASV_1170	0.000113426	6.55222e-05	0.000338066	0	0.000245435	0	0.000287414	0.0001459	0.000322307	0	0.000131796	9.31822e-05	9.36176e-05	0	0	0.000193655	0.00027391	0.000135556	0.000368502	0.000107608	0.000290248	0	0.0001925	0.000128287	0.000427028	0.00013816	0.000386859	Bacteria	Verrucomicrobiota	Verrucomicrobiae	Opitutales	Puniceicoccaceae	Verruc-01	NA
ASV_1171	3.78086e-05	0.000425894	0	0	0	3.61219e-05	0.000373638	0.000496061	0.000263705	0	6.58979e-05	3.10607e-05	0.000163831	0	0	6.45515e-05	0.000410865	0.000677782	0.000283463	0	6.44995e-05	5.35189e-05	0.000308	0.000449006	0.000131393	0	8.92751e-05	Bacteria	Planctomycetota	OM190	NA	NA	NA	NA
ASV_1172	3.78086e-05	0.000131044	0.000549358	0	0.000343609	0	0	5.83601e-05	0.00046881	0.000120851	0.000164745	9.31822e-05	2.34044e-05	7.97607e-05	0	3.22758e-05	9.13034e-05	0.000180742	0.000538579	0.000215216	0.000386997	0	0.000154	3.20718e-05	0.000295634	0	0.000565409	Bacteria	Verrucomicrobiota	Kiritimatiellae	Kiritimatiellales	Kiritimatiellaceae	R76-B128	NA
ASV_1173	3.78086e-05	3.27611e-05	0	0	0.000147261	0	0.000172448	0.0001459	0.000175804	4.02836e-05	0.000230643	0.000124243	4.68088e-05	0.000119641	0	0	0.000456517	4.51855e-05	0.000311809	0	0.000322497	0	0.000693001	0.000416934	0.000361331	0	0.000565409	Bacteria	Nitrospinota	P9X2b3D02	NA	NA	NA	NA
ASV_1174	3.78086e-05	0	0.000169033	0.000127828	0	0.000397341	0	5.83601e-05	8.79018e-05	0.000161134	9.88468e-05	0	0	0.000319043	0.000481603	0.000419585	9.13034e-05	0	0.000141731	0.000860863	0.000128999	0.000107038	0	3.20718e-05	0.000131393	0.000967118	0.000297584	Bacteria	Proteobacteria	Gammaproteobacteria	Enterobacterales	Colwelliaceae	Colwellia	NA
ASV_1175	0	0	0.000126775	0	9.8174e-05	3.61219e-05	8.62242e-05	5.83601e-05	0.000351607	0.000241702	0.000362438	9.31822e-05	0	0	3.21069e-05	9.68273e-05	0.000182607	0	0.000651964	0.000215216	0.000806244	0	0.0001155	0.000160359	0.000262786	0.000184213	0.000267825	Bacteria	Bacteroidota	Bacteroidia	Flavobacteriales	NS9 marine group	NA	NA
ASV_1176	0.000415895	0.000458655	8.45166e-05	0	4.9087e-05	0	0.000143707	0.000583601	8.79018e-05	0	6.58979e-05	0.000186364	0.000842559	0.000119641	0	0.000161379	0	9.0371e-05	0	5.38039e-05	0	0	0.000154	0.000384862	9.85448e-05	0	2.97584e-05	Bacteria	Proteobacteria	Gammaproteobacteria	Enterobacterales	Kangiellaceae	NA	NA
ASV_1177	0.000378086	0.000131044	0.000126775	0	9.8174e-05	0	0.000661053	0.000408521	8.79018e-05	0	9.88468e-05	0.000124243	0.00021064	0.000119641	0	0.000161379	9.13034e-05	9.0371e-05	8.50388e-05	0	0.000193498	0	0.0004235	0.00035279	0.000131393	4.60532e-05	0.000238067	Bacteria	Actinobacteriota	Acidimicrobiia	Actinomarinales	NA	NA	NA
ASV_1178	0.000340278	0.000687983	0.000295808	0	0	0	8.62242e-05	0.000379341	0.000175804	0	0.000131796	0.000217425	0.000631919	0.000119641	0	0.000129103	0.000136955	0.000180742	2.83463e-05	0	9.67492e-05	0	0.000231	0.000224503	9.85448e-05	0	0	Bacteria	Actinobacteriota	Acidimicrobiia	Microtrichales	Microtrichaceae	NA	NA
ASV_1179	0.00026466	0.00029485	8.45166e-05	0	0.000147261	0	0.000287414	0.00020426	0.000117202	8.05672e-05	0.000131796	0.000217425	0.000280853	7.97607e-05	0	3.22758e-05	0.000319562	0.000316298	0.000311809	0	0.000257998	0	0.0004235	0.000192431	9.85448e-05	0	0.000238067	Bacteria	Planctomycetota	Planctomycetes	Pirellulales	Pirellulaceae	Blastopirellula	NA
ASV_1180	0.000226852	0.000131044	8.45166e-05	0	9.8174e-05	3.61219e-05	0.000574828	0.00032098	0.000117202	8.05672e-05	0.000131796	0	2.34044e-05	0.000159521	3.21069e-05	3.22758e-05	0.000182607	0.000180742	0.000141731	0.000161412	0.000193498	0	0.0001925	0.00035279	9.85448e-05	0.000460532	0.000505892	Bacteria	Deferrisomatota	Defferrisomatia	Defferrisomatales	Defferrisomataceae	Deferrisoma	NA
ASV_1181	0.000226852	0.000491417	8.45166e-05	0	4.9087e-05	0	0.000373638	0.000817041	8.79018e-05	0	3.29489e-05	0.000217425	0.000397875	0	0	3.22758e-05	0	0.000361484	2.83463e-05	5.38039e-05	0	0	0.0003465	0.000416934	9.85448e-05	0	5.95167e-05	Bacteria	Proteobacteria	Gammaproteobacteria	B2M28	NA	NA	NA
ASV_1182	0.000113426	0	0.000211291	4.26094e-05	4.9087e-05	0	8.62242e-05	0.0001459	0.000556711	4.02836e-05	0.000428336	0	0	3.98804e-05	3.21069e-05	0.00022593	4.56517e-05	0	0.000368502	5.38039e-05	0.000515996	0	0.0001155	3.20718e-05	0.000624117	0	0.000505892	Bacteria	Bacteroidota	Bacteroidia	Bacteroidales	NA	NA	NA
ASV_1184	3.78086e-05	6.55222e-05	0	0	0.000196348	0	0.000316156	0.0001459	0.000263705	0	0.000230643	6.21214e-05	0.000117022	3.98804e-05	0	9.68273e-05	0.000319562	0.000135556	0.000623618	5.38039e-05	0.000322497	5.35189e-05	0.000154	0.000224503	0.000459876	0	0.0003571	Bacteria	Sva0485	NA	NA	NA	NA	NA
ASV_1185	0	3.27611e-05	4.22583e-05	0.00115045	0	0.00108366	0	0	2.93006e-05	0.000926523	0	0	0	0	0.000417389	3.22758e-05	0	0	0	0.000322824	3.22497e-05	0.00101686	0	3.20718e-05	0	0.000322373	0	Bacteria	Proteobacteria	Gammaproteobacteria	Pseudomonadales	Nitrincolaceae	NA	NA
ASV_1187	0.000340278	0.000524178	8.45166e-05	0	0	0	0.000459863	0.00023344	0.000205104	0	0.000197694	0.000248486	0.00058511	0.000279163	0	6.45515e-05	0.000182607	9.0371e-05	2.83463e-05	0	0	0	0.0001925	0.000320718	3.28483e-05	0	2.97584e-05	Bacteria	Bacteroidota	Bacteroidia	Chitinophagales	Saprospiraceae	NA	NA
ASV_1188	0.00026466	0.000360372	8.45166e-05	0	0.000196348	0	0.000114966	0.0002918	0.000117202	4.02836e-05	9.88468e-05	0.000124243	0.00037447	0.000438684	0	0.000161379	0.000228258	0.000135556	5.66926e-05	0.000322824	0.000193498	0	0.0001925	0.000224503	0.000229938	9.21065e-05	0.000148792	Bacteria	Proteobacteria	Alphaproteobacteria	Sphingomonadales	Sphingomonadaceae	Sphingorhabdus	flavimaris
ASV_1189	0.000226852	0.000524178	0.000211291	0	0.000147261	0	0.000143707	0.0001459	8.79018e-05	4.02836e-05	0	0.000993943	0.000514897	7.97607e-05	0	0	0.00027391	4.51855e-05	0	0	0	0	0.000308	0.000256575	0.000131393	0	8.92751e-05	Bacteria	NB1-j	NA	NA	NA	NA	NA
ASV_1190	0.000226852	0.000360372	0.000380325	0	0.000196348	3.61219e-05	8.62242e-05	8.75401e-05	0.000175804	0	0	0.000217425	0.000514897	0.000279163	0	6.45515e-05	0.000319562	0.000406669	8.50388e-05	5.38039e-05	6.44995e-05	0	0.000154	0.000481078	9.85448e-05	4.60532e-05	0.000119033	Bacteria	Bacteroidota	Bacteroidia	Chitinophagales	Saprospiraceae	NA	NA
ASV_1191	0.000151234	9.82833e-05	0.000126775	0	9.8174e-05	0	0.000517345	0.00023344	0.000234405	0	6.58979e-05	6.21214e-05	0.000351066	0.000119641	0	0	0.000410865	0.000316298	0.000170078	0	0.000161249	0	0.000385	0.000416934	0.000164241	0	0.000208309	Bacteria	Planctomycetota	Planctomycetes	Pirellulales	Pirellulaceae	Pir4 lineage	NA
ASV_1192	0.000151234	6.55222e-05	0.000169033	0.000255656	0.000196348	0.000144488	0.000114966	0.00011672	5.86012e-05	0.000201418	0.000131796	3.10607e-05	7.02132e-05	0.000159521	0.000160534	0.00022593	0.000410865	9.0371e-05	0.000141731	0.000484235	9.67492e-05	0.000267594	0.000231	6.41437e-05	0.000131393	0.000690799	0.000208309	Bacteria	Proteobacteria	Gammaproteobacteria	Granulosicoccales	Granulosicoccaceae	Granulosicoccus	NA
ASV_1193	0.000113426	3.27611e-05	0.000126775	8.52188e-05	0.000343609	7.22439e-05	0.000143707	8.75401e-05	0.000146503	4.02836e-05	9.88468e-05	0	4.68088e-05	0.000159521	0.000128427	0.000129103	0.00027391	0.000271113	0.000396848	0.000161412	0.000451496	0	0.0001155	9.62155e-05	0.000624117	0.000276319	0.000208309	Bacteria	Bacteroidota	Bacteroidia	Flavobacteriales	Flavobacteriaceae	Psychroserpens	NA
ASV_1194	0.000113426	6.55222e-05	0.000211291	0	0.000294522	0	0.000258673	0.00035016	0.00102552	0	0.00135091	0	2.34044e-05	0.000159521	0	0.000258206	0	0	2.83463e-05	0	3.22497e-05	0	0	3.20718e-05	3.28483e-05	0	0	Bacteria	Proteobacteria	Gammaproteobacteria	Pseudomonadales	Nitrincolaceae	Motiliproteus	NA
ASV_1195	0	0	0.000211291	0.000127828	9.8174e-05	0.000541829	0	0	0	0.000120851	0	0	2.34044e-05	0.000239282	0.000481603	0.000161379	4.56517e-05	9.0371e-05	5.66926e-05	0.00123749	6.44995e-05	0.000160557	3.85e-05	6.41437e-05	0.000131393	0.0013816	0.000148792	Bacteria	Proteobacteria	Gammaproteobacteria	Thiotrichales	Thiotrichaceae	Leucothrix	NA
ASV_1196	0	0	4.22583e-05	4.26094e-05	0.000147261	3.61219e-05	0.000172448	0	0.000293006	0.000201418	6.58979e-05	9.31822e-05	9.36176e-05	0.000398804	3.21069e-05	0.000129103	0.000228258	0	0.000283463	0.000430432	0.000580495	0	7.70001e-05	3.20718e-05	0.000361331	0.000736852	0.000238067	Bacteria	Bacteroidota	Bacteroidia	Flavobacteriales	Flavobacteriaceae	Algibacter	NA
ASV_1197	0	0	0	0.000511313	0	0.000939171	0	0	0	0.00056397	0	0	0	0	0.00105953	0	0	0	0	0.000699451	0	0.000909821	0	0	0	0.000690799	0	Bacteria	Bacteroidota	Bacteroidia	Flavobacteriales	Flavobacteriaceae	Aurantivirga	NA
ASV_1198	0.000378086	0.000262089	0.000169033	0	4.9087e-05	0	0.00020119	0.00023344	0.000117202	4.02836e-05	6.58979e-05	0.000279547	0.000327662	0.000119641	0	0.000258206	0.000136955	0.000451855	0.00022677	0.000107608	9.67492e-05	0	0.0001155	6.41437e-05	0.000427028	0.00013816	8.92751e-05	Bacteria	Proteobacteria	Gammaproteobacteria	Arenicellales	Arenicellaceae	Arenicella	NA
ASV_1199	0.000226852	0.00029485	4.22583e-05	0	4.9087e-05	0	0.000172448	0.0002918	8.79018e-05	4.02836e-05	9.88468e-05	0.000341668	0.000140426	0	0	3.22758e-05	0.000593472	0.000587411	0.00022677	0	0.000257998	0	0.000462	0.000384862	6.56965e-05	4.60532e-05	5.95167e-05	Bacteria	NB1-j	NA	NA	NA	NA	NA
ASV_1200	0.000189043	0.000327611	0.000126775	0	9.8174e-05	0	0.000488604	0.000846221	0.000175804	0	0.000131796	0.000341668	0.000280853	3.98804e-05	0	3.22758e-05	0.000182607	0	8.50388e-05	5.38039e-05	3.22497e-05	0	0.0001925	0.000224503	0.000164241	0	5.95167e-05	Bacteria	Bacteroidota	Bacteroidia	Bacteroidales	Bacteroidetes BD2-2	NA	NA
ASV_1202	7.56172e-05	9.82833e-05	0.000126775	0.000213047	0.000196348	0.000144488	8.62242e-05	8.75401e-05	0.000175804	0.000161134	0.000131796	6.21214e-05	9.36176e-05	0.000319043	9.63206e-05	0.000161379	4.56517e-05	0	0.000113385	0.000807059	0.000193498	0.000107038	0.0001155	3.20718e-05	0.000361331	0.000598692	0.000297584	Bacteria	Proteobacteria	Gammaproteobacteria	Enterobacterales	Psychromonadaceae	Psychromonas	NA
ASV_1203	0	3.27611e-05	0.00025355	0	0.000638131	0	0.000114966	5.83601e-05	0.00049811	0.000161134	0.000856672	0.000279547	4.68088e-05	0.000319043	0.000160534	0.000387309	0	0	0.000141731	0.000161412	0.000128999	0	0	0	3.28483e-05	0.000230266	5.95167e-05	Bacteria	Proteobacteria	Gammaproteobacteria	Enterobacterales	Psychromonadaceae	Psychromonas	NA
ASV_1204	0.000453703	0.000425894	0	0	0	0	0.00060357	0.000466881	2.93006e-05	0	3.29489e-05	0.000186364	0.000678728	3.98804e-05	0	6.45515e-05	9.13034e-05	0.000135556	5.66926e-05	0	0	0	0.000385	0.000224503	3.28483e-05	0	2.97584e-05	Bacteria	NA	NA	NA	NA	NA	NA
ASV_1205	0.000378086	0.000425894	4.22583e-05	0	9.8174e-05	3.61219e-05	0.000114966	0.000379341	2.93006e-05	0	9.88468e-05	0.000683336	0.000444684	0.000199402	0	3.22758e-05	0.000228258	0.000316298	5.66926e-05	5.38039e-05	0	0	0.0001925	0.000192431	0.000131393	4.60532e-05	5.95167e-05	Bacteria	Proteobacteria	Gammaproteobacteria	Thiotrichales	Thiotrichaceae	Cocleimonas	NA
ASV_1206	0.000378086	0.00029485	8.45166e-05	0	0.000196348	3.61219e-05	0.000287414	0.0002918	0.000205104	8.05672e-05	6.58979e-05	0.000217425	0.000304257	0.000239282	0	0	0.000365213	0.000225927	8.50388e-05	5.38039e-05	6.44995e-05	0	0.0001155	0.000224503	0.00019709	0.000230266	0.000148792	Bacteria	Proteobacteria	Gammaproteobacteria	Thiotrichales	Thiotrichaceae	Cocleimonas	NA
ASV_1207	0.000340278	0.000196567	0.000211291	0	0.000343609	0	0.000172448	0.00035016	5.86012e-05	0.000120851	0.000164745	0.000248486	0.000538301	0.000159521	0	6.45515e-05	9.13034e-05	0.000225927	0.000113385	5.38039e-05	3.22497e-05	5.35189e-05	0.000154	0.000224503	0.000262786	4.60532e-05	5.95167e-05	Bacteria	Proteobacteria	Gammaproteobacteria	Pseudomonadales	Halieaceae	Halioglobus	NA
ASV_1208	0.000226852	0.000131044	8.45166e-05	4.26094e-05	9.8174e-05	0	0.000143707	0.00026262	8.79018e-05	0	0.000164745	0.000310607	0.000140426	7.97607e-05	0	3.22758e-05	0.000593472	0.000316298	0.000340155	5.38039e-05	0.000386997	0	0.000154	0.000288647	9.85448e-05	0	0.000327342	Bacteria	Desulfobacterota	Desulfuromonadia	Desulfuromonadales	Sva1033	NA	NA
ASV_1209	0.000189043	6.55222e-05	0.000591616	0	0.000196348	0	0.000258673	8.75401e-05	0.000351607	0.000201418	0.000131796	0.000124243	2.34044e-05	3.98804e-05	0	0.000193655	4.56517e-05	4.51855e-05	0.000255117	0	0.000386997	0	0.000154	3.20718e-05	0.000492724	0.00013816	0.0003571	Bacteria	Bacteroidota	Bacteroidia	Bacteroidales	Prolixibacteraceae	Draconibacterium	NA
ASV_1210	0.000113426	6.55222e-05	0.000338066	0	0.000589044	3.61219e-05	0.000114966	2.918e-05	0.000703214	0.000120851	0.000164745	0	4.68088e-05	7.97607e-05	0	3.22758e-05	0.000182607	4.51855e-05	0.000396848	5.38039e-05	0.000322497	0	0.0001925	0.000160359	0.000394179	4.60532e-05	0.000208309	Bacteria	Bacteroidota	Bacteroidia	Bacteroidales	Prolixibacteraceae	Draconibacterium	NA
ASV_1211	0.000189043	0.000131044	4.22583e-05	0	4.9087e-05	0	0.000373638	0.00032098	8.79018e-05	4.02836e-05	0.00029654	0.000186364	0.000234044	3.98804e-05	0	6.45515e-05	0.000365213	0.000361484	0.000113385	0	0.000128999	0	0.0002695	0.000577293	0.000164241	4.60532e-05	0.000148792	Bacteria	Desulfobacterota	Desulfuromonadia	Desulfuromonadales	Geothermobacteraceae	Geothermobacter	NA
ASV_1212	0.000189043	0.000360372	0.000338066	0	4.9087e-05	3.61219e-05	0.000229931	0.00026262	0.000117202	0	3.29489e-05	0.000776518	0.000234044	0.000239282	6.42137e-05	0.000193655	9.13034e-05	0.000180742	0.000113385	0	3.22497e-05	0	0.000154	0.000224503	0.000131393	0	0.000119033	Bacteria	Proteobacteria	Gammaproteobacteria	Thiotrichales	Thiotrichaceae	Cocleimonas	NA
ASV_1213	0.000151234	0.000131044	0.000211291	4.26094e-05	9.8174e-05	3.61219e-05	0.000287414	0.00011672	0.00049811	0	6.58979e-05	0.000807579	0.000351066	7.97607e-05	0	9.68273e-05	0.000136955	0.000180742	0.000113385	0	6.44995e-05	0	0.000231	0.000192431	9.85448e-05	0	8.92751e-05	Bacteria	Bacteroidota	Bacteroidia	Chitinophagales	Saprospiraceae	NA	NA
ASV_1214	0.000113426	0.000393133	0.000126775	0	4.9087e-05	0	0.000229931	0.00020426	2.93006e-05	4.02836e-05	0	0.000341668	0.000163831	0.000239282	0	6.45515e-05	0.00082173	0.000587411	0.000283463	0	3.22497e-05	0	0.000385	0.000256575	6.56965e-05	0	8.92751e-05	Bacteria	Proteobacteria	Gammaproteobacteria	Pseudomonadales	Halieaceae	OM60(NOR5) clade	NA
ASV_1215	0.000113426	3.27611e-05	0.00025355	0	9.8174e-05	7.22439e-05	2.87414e-05	2.918e-05	0.000205104	0	6.58979e-05	0.000186364	9.36176e-05	3.98804e-05	0	0	0.000228258	0.000225927	0.000425194	0	0.000902993	0	0.0001155	6.41437e-05	0.000295634	4.60532e-05	0.000684442	Bacteria	Planctomycetota	Planctomycetes	Pirellulales	Pirellulaceae	Rhodopirellula	NA
ASV_1216	7.56172e-05	0.000196567	0.000126775	0	0.000147261	0	0.000373638	0.00017508	0.000146503	0	0.000164745	0.000124243	0.000257448	0.000159521	0	6.45515e-05	0.000228258	0.000406669	0.000141731	0	9.67492e-05	0	0.0004235	0.00035279	0.000328483	4.60532e-05	0.000238067	Bacteria	Desulfobacterota	Desulfobulbia	Desulfobulbales	NA	NA	NA
ASV_1218	7.56172e-05	9.82833e-05	0.000211291	0	9.8174e-05	0	0.000172448	0.00020426	5.86012e-05	0	3.29489e-05	9.31822e-05	9.36176e-05	0	0	3.22758e-05	0.000456517	0.000858524	0.000510233	0	0.000548246	0	0.0002695	0.000320718	0.000131393	0	0.00017855	Bacteria	Proteobacteria	Gammaproteobacteria	Pseudomonadales	Halieaceae	Halioglobus	NA
ASV_1219	3.78086e-05	0	0.00025355	8.52188e-05	0.000294522	7.22439e-05	5.74828e-05	2.918e-05	0.000117202	0.000120851	0.000494234	0	0	3.98804e-05	9.63206e-05	0	9.13034e-05	9.0371e-05	0.000396848	0.000376628	0.000483746	5.35189e-05	0.000308	0	0.000361331	0.00013816	0.000535651	Bacteria	Bacteroidota	Bacteroidia	Bacteroidetes VC2.1 Bac22	NA	NA	NA
ASV_1220	3.78086e-05	0.000131044	0.000211291	0	9.8174e-05	0	8.62242e-05	0.0001459	0.000732515	0	0.000823723	0.000341668	2.34044e-05	0.000279163	0	0.000129103	0	0	0.00022677	0	6.44995e-05	0	7.70001e-05	3.20718e-05	0.000361331	9.21065e-05	0.000238067	Bacteria	Marinimicrobia (SAR406 clade)	NA	NA	NA	NA	NA
[truncated: 6,122 more rows]

## Sheet: Table S6
Table S6. Relative abundance and taxonomic classification of metagenomic sequences classified using kaiju and the ncbi non-redundant database. Only the relative abundances of reads classified as Bacteria are presented. Absolute singletons (i.e., taxa occurring once in only one sample) have been removed.
[truncated: 19,652 more rows]

[truncated: 2 more sheets: Table S7, TableS8]
